# Supplementary material for: Identification of DNA methylation-driven genes and construction of a nomogram to predict overall survival in pancreatic cancer
Source: BMC Genomics. 2021 Nov 3;22:791. doi: 10.1186/s12864-021-08097-w (PMC8567715; doi:10.1186/s12864-021-08097-w)
Supplement: Supplementary file 2 — Additional file 2. [file 12864_2021_8097_MOESM2_ESM.xls]

gene	conMean	treatMean	logFC	pValue	fdr
A1BG	2.799060062	0.098479348	-2.700580714	3.24E-54	4.11E-53
A2M	4.919174635	6.92410808	2.004933446	5.95E-44	1.53E-43
AARSD1	4.516081004	1.189734116	-3.326346888	2.30E-53	1.83E-52
AASS	3.343449356	1.294528015	-2.04892134	1.25E-53	1.13E-52
ABCA5	4.501707573	1.46648987	-3.035217703	4.82E-54	5.44E-53
ABCC6	3.001247707	0.816150003	-2.185097704	4.52E-52	2.44E-51
ABHD11-AS1	1.146584565	3.151380896	2.004796331	1.25E-36	2.49E-36
ABHD16A	3.997458822	1.390289817	-2.607169005	7.64E-54	7.82E-53
ABHD17C	1.82062421	4.198441637	2.377817427	4.74E-54	5.39E-53
AC004057.1	7.766963821	0.120251109	-7.646712712	6.66E-55	1.22E-53
AC004890.2	2.764696515	0.594801405	-2.16989511	2.11E-54	2.97E-53
AC004982.2	3.646950261	1.273969567	-2.372980694	7.31E-51	3.22E-50
AC005523.2	2.575462226	0	-2.575462226	5.14E-65	2.09E-62
AC006254.1	2.327241223	0.240032446	-2.087208777	1.92E-54	2.78E-53
AC006449.7	3.60421546	0	-3.60421546	5.14E-65	2.09E-62
AC007009.1	2.92272883	0.000850833	-2.921877996	2.07E-64	6.43E-62
AC007207.2	3.787037797	1.060143111	-2.726894685	7.53E-39	1.60E-38
AC007368.1	2.447964654	0.326128975	-2.121835679	4.63E-52	2.49E-51
AC008581.1	3.174055957	0	-3.174055957	5.14E-65	2.09E-62
AC008738.7	3.09218669	0	-3.09218669	5.14E-65	2.09E-62
AC008894.2	3.000005152	0.026790071	-2.973215081	3.92E-55	8.01E-54
AC009022.1	3.873309848	1.322675726	-2.550634123	1.55E-52	9.32E-52
AC009065.2	0.429368843	2.474952159	2.045583316	1.93E-51	9.32E-51
AC009078.2	10.22729199	2.062335466	-8.164956519	1.09E-53	1.01E-52
AC009084.3	2.116380208	0	-2.116380208	3.92E-62	7.29E-60
AC010422.3	3.01937809	0.506984311	-2.512393779	8.19E-55	1.44E-53
AC010719.1	3.869140281	1.295357827	-2.573782455	1.13E-47	3.62E-47
AC011298.1	3.881984112	0.403150322	-3.47883379	3.05E-51	1.43E-50
AC011462.2	3.210989014	0.010933722	-3.200055292	6.35E-56	1.96E-54
AC011472.3	4.241397858	0	-4.241397858	5.14E-65	2.09E-62
AC011498.4	2.865893877	0.190617167	-2.67527671	9.81E-54	9.37E-53
AC011558.1	3.630290174	0	-3.630290174	5.14E-65	2.09E-62
AC011603.2	2.655428207	0.07223847	-2.583189737	5.46E-48	1.79E-47
AC012181.1	2.979549494	0.791722226	-2.187827268	4.31E-53	3.10E-52
AC012321.1	3.138955763	0	-3.138955763	5.14E-65	2.09E-62
AC015674.1	2.291403672	0	-2.291403672	5.30E-61	8.02E-59
AC015688.6	3.558539846	0	-3.558539846	5.14E-65	2.09E-62
AC016026.1	2.297937473	0.030025453	-2.26791202	3.67E-57	2.55E-55
AC016596.2	0.088149508	3.077066327	2.988916819	5.10E-61	7.86E-59
AC016735.1	0.343426903	2.673342907	2.329916004	1.68E-49	6.27E-49
AC018557.1	2.106412308	0	-2.106412308	5.14E-65	2.09E-62
AC018738.1	0.591076732	4.475189082	3.88411235	2.76E-55	6.06E-54
AC020659.1	2.680524338	0.659049775	-2.021474563	2.70E-50	1.10E-49
AC020978.5	3.016234888	0.000130976	-3.016103912	1.21E-64	4.82E-62
AC022149.1	3.170848238	1.025473198	-2.14537504	2.79E-50	1.14E-49
AC025259.1	2.071306691	0.018756181	-2.05255051	3.24E-59	3.79E-57
AC025423.2	2.373175452	0	-2.373175452	1.97E-64	6.23E-62
AC026401.3	0.676007849	2.795523703	2.119515855	1.60E-56	7.26E-55
AC026464.4	3.756596201	0.019337274	-3.737258927	8.40E-56	2.44E-54
AC068385.1	2.087524534	0	-2.087524534	1.10E-57	1.01E-55
AC068831.4	2.966333622	0	-2.966333622	1.97E-64	6.23E-62
AC074143.2	2.998057581	0.000446305	-2.997611276	2.91E-63	6.81E-61
AC074212.1	2.905094703	0.57095151	-2.334143193	1.48E-52	8.94E-52
AC080038.1	2.129402761	4.585320291	2.45591753	5.64E-48	1.85E-47
AC083798.2	2.705509765	0.435577552	-2.269932212	6.65E-53	4.48E-52
AC087292.1	2.211766421	0	-2.211766421	5.14E-65	2.09E-62
AC087393.2	2.091069207	0	-2.091069207	3.92E-62	7.29E-60
AC087623.1	2.788191592	0.528832005	-2.259359587	1.84E-54	2.69E-53
AC090498.1	9.663037841	4.625728262	-5.037309579	1.48E-54	2.25E-53
AC091057.3	2.74750572	0.111491891	-2.636013829	8.11E-55	1.43E-53
AC092683.1	3.439897843	0.071537078	-3.368360764	1.28E-54	2.03E-53
AC092868.1	0.320386663	2.458781509	2.138394846	7.05E-46	2.00E-45
AC092979.1	4.883082384	0.860521566	-4.022560817	6.83E-48	2.22E-47
AC093484.3	4.440515047	0	-4.440515047	5.14E-65	2.09E-62
AC093673.1	1.183889764	3.726543863	2.542654099	1.65E-55	4.09E-54
AC099518.5	2.584954869	0	-2.584954869	5.14E-65	2.09E-62
AC103810.3	0.045164928	2.492118552	2.446953624	7.46E-53	4.93E-52
AC104794.4	2.601900603	0.379961977	-2.221938626	3.87E-52	2.11E-51
AC105272.1	3.865969148	0.09924402	-3.766725128	9.71E-21	1.42E-20
AC114546.3	2.184140498	0	-2.184140498	5.14E-65	2.09E-62
AC116533.1	7.543394536	4.371733485	-3.171661051	2.76E-54	3.63E-53
AC124068.1	4.628087928	0	-4.628087928	5.14E-65	2.09E-62
AC125494.1	2.666171441	0.081577941	-2.584593499	3.58E-54	4.43E-53
AC125611.3	3.2389101	0.002858192	-3.236051907	1.21E-61	2.13E-59
AC126755.1	3.764126657	0.248378122	-3.515748535	2.22E-54	3.06E-53
AC130304.1	3.94863079	0	-3.94863079	5.14E-65	2.09E-62
AC131097.2	3.556509747	0.62137302	-2.935136727	1.47E-47	4.65E-47
AC132217.1	2.753071783	0	-2.753071783	1.97E-64	6.23E-62
AC135983.2	2.689525987	0.657711192	-2.031814795	3.94E-55	8.01E-54
AC136475.3	7.383611188	2.884734738	-4.498876451	2.54E-51	1.21E-50
AC138035.1	2.577490822	0.17444349	-2.403047331	2.30E-53	1.83E-52
AC138866.1	2.560105363	0.030236296	-2.529869068	6.27E-56	1.94E-54
AC138932.1	2.681182212	0.338980736	-2.342201476	2.29E-54	3.13E-53
AC138969.1	5.905542949	0.071489538	-5.834053411	3.03E-53	2.29E-52
AC139256.2	2.788252402	0.41809925	-2.370153152	4.93E-55	9.62E-54
AC146944.4	2.374831153	0.019565053	-2.3552661	3.00E-58	3.06E-56
AC156455.1	3.523749589	0.783485963	-2.740263627	3.19E-52	1.78E-51
AC159540.2	2.480848213	0.005237627	-2.475610586	8.96E-57	4.83E-55
AC234031.1	2.751237357	0.002161937	-2.74907542	9.09E-59	1.00E-56
AC244197.3	2.565372822	0.458178633	-2.107194189	5.56E-53	3.85E-52
AC245033.3	3.136639173	0.697210428	-2.439428745	1.72E-48	5.90E-48
ACAA1	5.311728491	3.133426423	-2.178302069	5.32E-54	5.86E-53
ACAD11	3.426722767	0.116501241	-3.310221526	2.59E-54	3.45E-53
ACAD8	4.100292748	2.051463827	-2.048828921	6.17E-54	6.62E-53
ACADL	4.002355092	0.514177958	-3.488177134	4.98E-54	5.58E-53
ACADVL	8.408737007	5.948017329	-2.460719678	3.04E-54	3.92E-53
ACAT1	5.200260664	2.820465396	-2.379795268	2.84E-54	3.71E-53
ACSL5	1.547060546	4.833939873	3.286879327	9.31E-50	3.57E-49
ACSM3	4.52639839	1.607722751	-2.918675639	2.49E-53	1.96E-52
ACTA2	4.865467802	7.428127069	2.562659267	7.46E-41	1.69E-40
ACTB	7.969141772	11.94254748	3.973405707	1.12E-55	3.04E-54
ACTG1	8.842953837	11.28598106	2.443027219	9.69E-55	1.64E-53
ACTR2	3.67368231	5.990174204	2.316491894	1.54E-54	2.32E-53
ADAM19	0.483991149	2.709105664	2.225114515	1.52E-51	7.47E-51
ADAM8	1.878246709	3.915761362	2.037514653	3.84E-44	9.98E-44
ADAM9	2.759470091	5.034259693	2.274789601	5.75E-51	2.58E-50
ADAMTS12	0.396581663	2.446208433	2.04962677	5.91E-48	1.93E-47
ADAMTS2	1.744170593	3.945682402	2.201511809	4.68E-49	1.68E-48
ADHFE1	3.977040446	0.988362729	-2.988677717	1.82E-54	2.65E-53
ADIRF	4.110707519	0.000737562	-4.109969957	1.47E-63	3.93E-61
AEBP1	3.861162556	7.467917515	3.606754959	4.23E-49	1.52E-48
AF111169.1	2.024462462	0	-2.024462462	5.14E-65	2.09E-62
AF127577.1	2.288827478	0	-2.288827478	5.14E-65	2.09E-62
AF131216.3	2.73716763	0.318234012	-2.418933618	2.03E-48	6.90E-48
AFAP1-AS1	0.076373361	2.182807392	2.106434031	4.14E-39	8.87E-39
AFG3L1P	3.302441999	1.159743467	-2.142698531	8.57E-54	8.48E-53
AGAP4	2.888105666	0.591637102	-2.296468564	1.08E-53	1.00E-52
AGAP5	2.673922079	0.102970266	-2.570951813	1.07E-52	6.72E-52
AGR2	2.539605774	7.41687871	4.877272935	9.31E-50	3.57E-49
AGR3	1.520523048	4.513100221	2.992577173	6.30E-43	1.55E-42
AGT	1.885699007	4.117886116	2.232187109	4.89E-41	1.12E-40
AHNAK	3.671644322	5.806639032	2.13499471	5.40E-52	2.86E-51
AHNAK2	0.743870331	2.994781552	2.250911222	1.07E-45	3.00E-45
AHR	1.783970353	4.745371031	2.961400678	3.53E-56	1.30E-54
AHSA2P	5.159278476	2.633874176	-2.5254043	1.38E-53	1.22E-52
AKR1B10	0.558008718	3.751482624	3.193473906	8.83E-42	2.08E-41
AKR7A3	6.112526032	3.604360515	-2.508165517	3.00E-35	5.81E-35
AL034369.1	4.239684545	1.063240869	-3.176443676	8.08E-18	1.13E-17
AL049839.2	8.60445053	0.611413718	-7.993036813	4.66E-54	5.32E-53
AL136131.3	4.171033634	0	-4.171033634	5.14E-65	2.09E-62
AL138478.1	2.523465499	0	-2.523465499	5.14E-65	2.09E-62
AL139317.3	2.314255964	0	-2.314255964	5.14E-65	2.09E-62
AL157392.3	4.119464679	0.722622663	-3.396842016	1.82E-54	2.65E-53
AL160408.2	3.80572765	0	-3.80572765	5.14E-65	2.09E-62
AL162151.2	6.669185884	1.824003868	-4.845182017	2.48E-40	5.52E-40
AL163636.2	2.560884959	0.333639823	-2.227245136	1.98E-50	8.25E-50
AL354740.1	2.525281475	0.031954688	-2.493326787	1.34E-53	1.19E-52
AL355312.4	0.080053782	3.372200053	3.292146272	1.20E-58	1.30E-56
AL358781.1	2.216642196	0	-2.216642196	1.97E-64	6.23E-62
AL390726.5	3.076281006	0.715218569	-2.361062437	1.66E-52	9.89E-52
AL445363.3	2.463131036	0.00384516	-2.459285876	6.76E-62	1.24E-59
AL513314.2	2.230731918	0.065550617	-2.165181301	3.71E-53	2.71E-52
AL583722.2	3.425322945	0	-3.425322945	5.14E-65	2.09E-62
AL627309.5	2.27717506	0.031933912	-2.245241147	1.01E-53	9.58E-53
AL671277.1	0.621388437	2.720087426	2.098698989	5.86E-38	1.21E-37
AL732372.2	3.829860396	0.082602479	-3.747257917	5.87E-54	6.37E-53
AL732372.3	2.301480191	0.001632438	-2.299847753	1.43E-61	2.50E-59
ALB	7.443700851	1.913348571	-5.53035228	8.17E-51	3.57E-50
ALDH1L1	4.014061044	1.006034496	-3.008026548	3.61E-52	1.98E-51
ALG9	3.714227454	0.892100991	-2.822126463	9.31E-54	9.00E-53
ALKAL2	4.585592854	1.337336492	-3.248256362	1.95E-53	1.61E-52
AMIGO2	1.311665089	3.710358377	2.398693288	2.33E-52	1.33E-51
AMY2A	10.99589409	2.789373829	-8.206520256	2.89E-47	9.00E-47
AMY2B	9.165319078	2.097975546	-7.067343532	2.65E-49	9.68E-49
AMYP1	3.774499317	0.1578402	-3.616659117	1.93E-51	9.32E-51
ANAPC5	5.743722273	3.302429429	-2.441292844	4.36E-54	5.07E-53
ANGPTL2	1.550516253	4.164179713	2.61366346	9.99E-53	6.35E-52
ANKHD1	4.714490258	0.582758972	-4.131731286	4.28E-53	3.07E-52
ANKHD1-EIF4EBP3	2.993008049	0.425963252	-2.567044797	5.68E-54	6.18E-53
ANO1	1.444559607	4.535786572	3.091226965	5.87E-54	6.37E-53
ANPEP	7.693876675	4.461132384	-3.232744291	6.19E-41	1.41E-40
ANTXR1	1.456942555	4.892061788	3.435119233	4.57E-53	3.23E-52
ANXA1	3.649518881	5.995837652	2.346318771	8.90E-45	2.38E-44
ANXA10	2.732551381	4.811487399	2.078936018	8.93E-19	1.26E-18
ANXA2P2	1.240671696	3.409384767	2.168713071	2.44E-49	8.94E-49
AOC1	0.257885438	4.116344838	3.858459399	4.01E-54	4.76E-53
AOX1	4.933449188	1.866910308	-3.066538881	1.61E-49	6.00E-49
AP001267.1	2.789846987	0.017305577	-2.77254141	3.86E-55	7.93E-54
AP002807.1	3.253560915	1.190694218	-2.062866697	4.80E-53	3.37E-52
AP003108.2	2.960005542	0.121449569	-2.838555973	1.25E-53	1.13E-52
AP003419.1	4.484364362	0.045259499	-4.439104863	2.91E-55	6.30E-54
AP005233.2	0.147055487	2.977192487	2.830137	1.64E-49	6.14E-49
AP005264.5	3.041779682	0.100583046	-2.941196635	2.42E-54	3.27E-53
AP006621.1	3.394361423	0.396151179	-2.998210244	1.59E-50	6.71E-50
AP1G2	5.707505435	3.170248725	-2.53725671	6.70E-54	7.07E-53
APLNR	0.862577707	3.355901818	2.49332411	5.35E-50	2.11E-49
APOBEC3C	1.612063086	3.994089598	2.382026512	7.35E-50	2.86E-49
APOC1	2.638836585	5.301362488	2.662525903	1.95E-39	4.22E-39
APOE	3.774147228	6.791207282	3.017060054	4.40E-43	1.09E-42
APOL1	2.086795319	6.652770068	4.565974749	2.44E-56	9.70E-55
APOL6	0.969780941	3.040913901	2.07113296	5.23E-55	1.00E-53
AQP12A	5.907027905	0.271896463	-5.635131443	6.43E-55	1.19E-53
AQP12B	6.849493592	0.295740876	-6.553752715	8.04E-55	1.42E-53
AQP5	0.760648483	4.307181246	3.546532763	1.24E-42	3.02E-42
AQP8	6.917976252	1.715217195	-5.202759058	3.61E-45	9.86E-45
AREG	0.891194302	3.859892136	2.968697834	2.84E-50	1.16E-49
ARF6	2.911920817	5.394177819	2.482257003	4.21E-56	1.45E-54
ARHGAP8	2.864808815	0.544081068	-2.320727747	2.50E-52	1.43E-51
ARHGDIB	3.682439405	6.143044249	2.460604843	3.30E-50	1.34E-49
ARHGDIG	5.404236749	0.722078375	-4.682158374	5.65E-53	3.90E-52
ARHGEF4	3.686484272	1.165798999	-2.520685273	3.28E-51	1.53E-50
ARL14	1.906366009	4.0524603	2.146094291	1.24E-34	2.35E-34
ARL17A	2.249866264	0.109516509	-2.140349755	1.98E-53	1.63E-52
ARL4C	1.620851317	4.744528943	3.123677626	2.22E-51	1.06E-50
ARL6IP4	6.402685408	0.871807557	-5.530877852	1.97E-54	2.82E-53
ARMCX7P	2.171309061	0.034225565	-2.137083496	3.69E-54	4.52E-53
ARPIN-AP3S2	2.98825747	0.113908209	-2.874349261	1.29E-53	1.15E-52
AS3MT	2.189113478	0.100516398	-2.08859708	5.40E-54	5.95E-53
ASF1B	0.417904755	2.562582017	2.144677262	8.05E-56	2.36E-54
ASPHD2	0.364047229	2.417533186	2.053485957	7.23E-57	4.11E-55
ASPN	1.414248757	5.00376745	3.589518692	2.44E-52	1.39E-51
ATF7IP2	3.542085093	1.524679364	-2.017405729	1.20E-52	7.40E-52
ATM	3.739642343	1.650127252	-2.089515091	6.81E-54	7.14E-53
ATP1B1	5.197054195	7.714328525	2.51727433	2.27E-52	1.31E-51
ATP4A	2.105593565	0.058224077	-2.047369488	3.53E-54	4.38E-53
ATP6AP2	3.801976877	5.946366753	2.144389876	9.20E-56	2.63E-54
AXL	1.44047029	3.999229228	2.558758938	9.21E-53	5.92E-52
AZGP1	7.408527665	4.23061308	-3.177914584	4.28E-46	1.23E-45
AZIN1-AS1	2.800916577	0.722901092	-2.078015484	2.80E-53	2.14E-52
B2M	8.600366594	10.68214315	2.081776558	2.00E-47	6.31E-47
B3GALNT2	3.424748953	1.25721661	-2.167532343	5.66E-51	2.54E-50
B3GNT3	1.225583328	5.28779395	4.062210622	5.59E-55	1.06E-53
B4GALNT3	1.590799019	3.658229916	2.067430897	5.38E-53	3.73E-52
B4GALT5	2.297473582	4.931142406	2.633668825	4.04E-56	1.40E-54
BACE1	5.468991275	3.101155196	-2.367836078	2.94E-49	1.07E-48
BAIAP2L2	1.026127515	3.995323526	2.969196012	1.83E-53	1.52E-52
BASP1	1.221516713	4.112710368	2.891193656	6.00E-52	3.15E-51
BATF	0.619900664	3.798536959	3.178636294	5.32E-55	1.02E-53
BBS1	3.563714838	0.471731413	-3.091983425	3.22E-55	6.88E-54
BCAS1	0.465071432	2.924517716	2.459446284	6.97E-47	2.11E-46
BCKDHA	3.48967822	1.165352459	-2.324325761	6.70E-54	7.07E-53
BCL10	1.584390413	3.692972494	2.108582081	1.20E-56	5.97E-55
BCL2A1	0.561745744	2.590777714	2.029031969	2.98E-48	1.00E-47
BEGAIN	3.492028571	0.517394061	-2.97463451	2.18E-54	3.03E-53
BGN	4.640522782	9.48740546	4.846882678	9.52E-54	9.18E-53
BHLHA15	6.438140615	1.433848773	-5.004291842	5.31E-50	2.10E-49
BHLHE40	4.393316859	6.8743976	2.481080741	1.43E-45	4.00E-45
BHLHE41	1.888524722	3.927123288	2.038598566	5.10E-50	2.02E-49
BICDL2	5.860144042	3.147640793	-2.712503249	1.01E-50	4.35E-50
BIK	0.998318022	4.145026987	3.146708965	5.75E-56	1.82E-54
BLOC1S5-TXNDC5	2.560780445	0.087007682	-2.473772763	1.12E-52	7.00E-52
BMP4	1.279253562	3.623596863	2.344343301	5.48E-51	2.46E-50
BNIP3	6.581912235	2.543210849	-4.038701385	8.22E-53	5.35E-52
BOLA2B	3.891867348	0.528043729	-3.363823619	6.15E-52	3.22E-51
BRF1	3.311802205	1.124117845	-2.18768436	5.87E-54	6.37E-53
BRSK2	5.382182055	0.606733082	-4.775448973	5.04E-53	3.52E-52
BSCL2	4.458911136	1.673055769	-2.785855367	4.35E-53	3.12E-52
BST2	3.461324829	7.1683017	3.706976871	4.24E-53	3.05E-52
BTF3L4P2	3.76380307	1.514054669	-2.249748401	1.62E-54	2.41E-53
BX470102.1	0.199639231	2.909454999	2.709815768	1.61E-55	4.02E-54
C11orf52	3.306389495	0.060806085	-3.24558341	1.47E-53	1.28E-52
C15orf48	2.0516261	5.234655633	3.183029533	3.73E-49	1.35E-48
C17orf49	4.39237876	0.741355993	-3.651022766	1.65E-55	4.09E-54
C18orf32	4.034487843	1.013627312	-3.020860532	8.43E-54	8.39E-53
C19orf33	1.677809118	7.19140999	5.513600872	1.04E-49	3.97E-49
C1QA	3.619796899	6.85733977	3.237542871	8.16E-49	2.87E-48
C1QB	4.024776127	6.573698497	2.54892237	3.10E-40	6.88E-40
C1QC	3.580735577	6.555317999	2.974582422	4.84E-46	1.39E-45
C1QTNF5	3.003924413	0	-3.003924413	5.14E-65	2.09E-62
C2CD4B	4.405512693	2.330806071	-2.074706622	6.91E-36	1.36E-35
C2orf92	2.957357411	0.301555668	-2.655801744	2.84E-54	3.71E-53
C4A	4.861425867	1.572381105	-3.289044762	6.67E-52	3.47E-51
C4B	4.836341892	1.704887443	-3.131454449	2.03E-50	8.44E-50
C9orf3	5.055816311	2.563228433	-2.492587878	2.58E-53	2.01E-52
CA4	3.49461556	0.960559313	-2.534056247	4.23E-48	1.40E-47
CA9	1.720169717	4.141577867	2.42140815	2.42E-24	3.75E-24
CALB2	0.397091803	2.583360687	2.186268885	8.18E-48	2.64E-47
CALCOCO1	5.597169433	3.556597817	-2.040571616	3.52E-54	4.37E-53
CALR	6.847255548	9.098077679	2.250822131	4.00E-56	1.40E-54
CAMK2N1	2.114281423	5.824116512	3.709835089	5.53E-58	5.47E-56
CAMK2N2	3.493549502	1.041826359	-2.451723142	4.89E-45	1.32E-44
CAP1	4.695310639	6.961178981	2.265868342	1.03E-53	9.66E-53
CAPG	4.022790143	6.552074605	2.529284461	2.17E-45	5.99E-45
CAPN3	2.481708333	0.33346881	-2.148239523	3.94E-55	8.01E-54
CAPN5	1.849380949	4.402054824	2.552673874	1.07E-50	4.63E-50
CAPN8	1.517254328	4.173418238	2.65616391	9.78E-36	1.91E-35
CAPN9	0.151267412	2.261344916	2.110077504	5.84E-49	2.07E-48
CARD11	0.744478421	3.914307703	3.169829282	3.91E-52	2.13E-51
CAVIN1	3.503475102	6.466468908	2.962993806	6.75E-54	7.11E-53
CBFA2T3	3.545610043	1.183677572	-2.36193247	4.04E-52	2.20E-51
CBS	5.756060992	0.090665121	-5.665395871	3.18E-54	4.07E-53
CBSL	3.297179182	0.052581527	-3.244597655	5.72E-52	3.02E-51
CBWD1	3.829372511	0.581177769	-3.248194742	2.53E-53	1.98E-52
CBWD2	3.692892711	1.041675039	-2.651217671	4.21E-53	3.03E-52
CBWD3	3.334174481	0.057070651	-3.27710383	4.98E-54	5.58E-53
CBWD5	4.075405405	0.378662349	-3.696743056	2.55E-53	2.00E-52
CBWD6	2.642754852	0.232688084	-2.410066768	4.57E-53	3.23E-52
CCDC198	4.664812194	2.363030054	-2.30178214	2.40E-52	1.37E-51
CCDC57	3.994200856	1.875519671	-2.118681184	9.94E-54	9.46E-53
CCL14	3.054144121	0.520482998	-2.533661122	3.03E-54	3.91E-53
CCL17	0.14852156	2.296632035	2.148110474	8.13E-51	3.55E-50
CCL18	0.252819855	3.73003043	3.477210575	9.15E-54	8.92E-53
CCL19	1.097800952	4.260072268	3.162271316	5.81E-36	1.14E-35
CCL20	0.690488047	3.4058085	2.715320453	1.48E-43	3.74E-43
CCL21	2.322420163	4.757442898	2.435022735	2.88E-28	4.77E-28
CCL24	0.121881176	2.547758234	2.425877058	2.54E-55	5.67E-54
CCL5	1.30556827	4.145932053	2.840363783	6.10E-52	3.19E-51
CCN2	4.745528044	7.488574104	2.74304606	1.79E-41	4.16E-41
CCN4	0.450620675	2.712697633	2.262076958	3.96E-50	1.59E-49
CCNL2	6.431940933	4.204008678	-2.227932255	3.82E-54	4.61E-53
CCPG1	4.55587697	2.130952921	-2.424924049	1.20E-52	7.40E-52
CCZ1	3.806973313	1.059891622	-2.747081692	2.01E-53	1.65E-52
CCZ1B	3.875451472	0.938763634	-2.936687838	6.98E-53	4.66E-52
CD14	2.907045538	5.24913484	2.342089302	6.41E-49	2.27E-48
CD2	0.696872389	2.841944954	2.145072565	1.16E-49	4.41E-49
CD248	2.427930269	5.049179036	2.621248767	2.23E-47	7.01E-47
CD3D	0.712668395	2.717411683	2.004743287	5.55E-48	1.82E-47
CD52	1.896503054	4.590453312	2.693950258	1.46E-45	4.09E-45
CD53	2.286674649	4.388304922	2.101630272	2.88E-41	6.64E-41
CD55	2.84429426	5.832879096	2.988584836	2.68E-54	3.55E-53
CD74	6.685339522	10.21552522	3.530185697	7.92E-50	3.07E-49
CD79A	0.461894568	2.671164079	2.209269511	1.26E-44	3.33E-44
CD93	1.926931175	4.017779039	2.090847864	7.21E-53	4.80E-52
CDA	0.609636077	3.809491862	3.199855784	1.60E-56	7.26E-55
CDC20	0.491187413	3.122961736	2.631774323	1.26E-54	2.00E-53
CDC42EP2	1.614447159	3.801142296	2.186695137	2.37E-54	3.22E-53
CDC42EP5	2.722081594	4.866815849	2.144734255	6.46E-46	1.84E-45
CDCP1	1.954672541	4.134514583	2.179842041	2.37E-53	1.88E-52
CDH11	1.091503739	3.335758083	2.244254344	1.51E-45	4.21E-45
CDH17	0.300754598	2.954327422	2.653572824	4.64E-49	1.66E-48
CDH3	0.715929861	3.77764369	3.061713829	1.07E-49	4.09E-49
CDHR2	0.255515892	2.94650419	2.690988298	2.29E-49	8.42E-49
CDHR5	0.871303245	3.030089512	2.158786267	2.60E-41	6.01E-41
CDK10	5.592340815	3.58937246	-2.002968355	8.15E-53	5.33E-52
CDK11A	4.44873088	1.310194932	-3.138535948	3.89E-54	4.65E-53
CDK3	2.486355878	0.410826747	-2.07552913	1.54E-54	2.32E-53
CDK5RAP3	6.986266896	4.453740597	-2.532526299	1.40E-53	1.23E-52
CDKN2B	0.816837326	2.942032962	2.125195636	4.10E-49	1.47E-48
CDR2L	1.421331836	4.057243618	2.635911783	7.17E-55	1.29E-53
CDRT4	2.814184538	0.270859475	-2.543325063	5.59E-54	6.12E-53
CEACAM1	1.063451366	3.668633577	2.605182211	2.68E-55	5.92E-54
CEACAM5	0.251504132	6.428664415	6.177160283	9.91E-49	3.45E-48
CEACAM6	1.508141932	8.56333462	7.055192688	2.09E-50	8.70E-50
CEACAM7	0.859469759	3.30474818	2.445278422	3.00E-29	5.07E-29
CEL	11.90317099	4.354160102	-7.549010884	2.59E-46	7.56E-46
CELA2A	11.33654794	3.451588221	-7.884959722	1.21E-42	2.94E-42
CELA2B	8.969628655	2.66607666	-6.303551996	1.21E-41	2.83E-41
CELA3A	13.24343488	5.542107531	-7.701327353	3.08E-44	8.02E-44
CELA3B	11.95006744	3.777578584	-8.172488857	1.03E-48	3.59E-48
CELP	7.129772319	0.517474165	-6.612298154	1.13E-54	1.84E-53
CEMIP	0.521849068	2.987749144	2.465900076	7.53E-52	3.88E-51
CENPT	4.921049498	2.737706097	-2.183343401	3.35E-54	4.24E-53
CENPW	0.936554356	3.087877906	2.15132355	1.47E-55	3.72E-54
CEP55	0.187345682	2.251136598	2.063790916	1.55E-54	2.33E-53
CERS4	5.369839781	2.110006341	-3.25983344	4.35E-55	8.65E-54
CHAD	3.179891365	0.828990617	-2.350900748	1.12E-46	3.35E-46
CHCHD2P9	0.138153503	2.306342584	2.168189081	6.90E-52	3.58E-51
CHKB	4.717440151	1.392736895	-3.324703256	2.37E-54	3.22E-53
CHMP4A	4.618303797	1.355932861	-3.262370936	1.82E-54	2.65E-53
CHMP4B	4.944356056	7.381281486	2.43692543	2.22E-56	9.09E-55
CHRD	3.815659914	1.54215236	-2.273507555	6.81E-54	7.14E-53
CIDEB	2.996868866	0.230849983	-2.766018884	3.03E-54	3.91E-53
CIRBP	7.776515531	5.463472581	-2.31304295	1.69E-48	5.81E-48
CKS2	1.412852039	4.592392659	3.179540621	3.79E-57	2.62E-55
CLASRP	5.344393739	3.240073552	-2.104320187	3.97E-56	1.40E-54
CLDN10	6.11802933	3.713860561	-2.404168769	2.46E-50	1.01E-49
CLDN18	0.385552365	5.099624364	4.714071999	1.33E-37	2.73E-37
CLDN2	1.94015433	4.762246392	2.822092062	2.39E-31	4.22E-31
CLEC11A	1.988869545	4.354540069	2.365670523	2.92E-52	1.64E-51
CLIC1	5.801764098	8.717264586	2.915500488	1.89E-56	8.18E-55
CLIC3	0.519041442	3.883346429	3.364304987	5.32E-52	2.82E-51
CLK3	4.145685944	1.873554049	-2.272131895	9.31E-54	9.00E-53
CLK4	3.94194426	1.837218962	-2.104725298	1.19E-54	1.92E-53
CLPS	13.3455096	5.050861247	-8.294648351	4.75E-45	1.29E-44
CLPSL1	4.281171916	0.839160093	-3.442011823	7.76E-27	1.26E-26
CLRN3	0.180052497	2.810367905	2.630315408	2.26E-53	1.81E-52
CMC1	3.47696832	1.180234997	-2.296733323	4.02E-54	4.76E-53
CMC2	4.029536404	1.4234665	-2.606069904	1.92E-52	1.12E-51
CMC4	2.510019493	0	-2.510019493	5.14E-65	2.09E-62
CMTM3	1.967764983	4.595011959	2.627246976	2.36E-51	1.13E-50
CMTM6	2.899380719	5.021927298	2.122546579	3.62E-55	7.55E-54
CNPY2	5.646527144	3.271529885	-2.374997259	1.20E-52	7.40E-52
COA1	4.011398569	1.902916366	-2.108482203	3.40E-53	2.52E-52
COBLL1	3.789346115	1.691990853	-2.097355262	2.62E-53	2.03E-52
COCH	3.291992579	0.672751375	-2.619241204	4.20E-48	1.39E-47
COL10A1	0.345213834	5.016725108	4.671511274	1.79E-50	7.48E-50
COL11A1	0.365705516	3.592003186	3.22629767	2.25E-43	5.65E-43
COL12A1	1.721651777	4.653544432	2.931892656	1.84E-48	6.28E-48
COL14A1	1.632906648	3.762561021	2.129654373	8.58E-42	2.02E-41
COL17A1	0.234160481	4.480031951	4.24587147	1.52E-49	5.69E-49
COL1A1	3.948545268	10.09599867	6.147453404	3.06E-52	1.71E-51
COL1A2	4.41399006	9.161877413	4.747887353	3.80E-50	1.53E-49
COL3A1	3.994974745	10.23875858	6.243783831	1.66E-52	9.95E-52
COL4A1	3.481809701	6.470884935	2.989075234	2.48E-52	1.42E-51
COL4A2	3.848989321	6.662226943	2.813237623	9.21E-52	4.69E-51
COL5A1	2.020592445	5.979662439	3.959069994	6.04E-51	2.69E-50
COL5A2	1.626072526	5.9770732	4.351000674	6.28E-55	1.17E-53
COL6A2	5.056640301	7.447178174	2.390537873	2.67E-43	6.68E-43
COL6A3	3.903136394	5.941754114	2.03861772	1.72E-33	3.18E-33
COL8A1	0.599312295	3.677500298	3.078188003	9.69E-50	3.71E-49
COL8A2	0.496608683	3.200501447	2.703892763	3.33E-52	1.84E-51
COMMD3-BMI1	2.972217008	0.007008311	-2.965208697	1.64E-57	1.40E-55
COMP	1.079199081	5.286160269	4.206961188	1.22E-45	3.43E-45
COMTD1	5.888371777	3.581610568	-2.306761209	2.46E-50	1.01E-49
COQ8A	5.861235923	3.014366124	-2.846869799	2.58E-53	2.01E-52
CORO2A	0.301924396	3.462016982	3.160092586	5.82E-58	5.66E-56
COX20	3.606622631	1.17666282	-2.429959811	1.03E-52	6.54E-52
CPA1	13.17641221	5.071386805	-8.105025405	3.99E-44	1.04E-43
CPA2	11.072453	4.309555073	-6.762897927	8.88E-41	2.01E-40
CPA4	2.939152371	0.423234709	-2.515917662	1.70E-54	2.52E-53
CPB1	12.29871184	4.628407663	-7.670304174	7.58E-45	2.04E-44
CPT1B	3.752689512	0.740218525	-3.012470987	3.41E-54	4.28E-53
CPXM1	1.117729678	4.025598084	2.907868406	7.83E-50	3.03E-49
CRABP2	1.151577776	5.185399828	4.033822052	8.22E-53	5.35E-52
CRACR2B	6.688190207	3.467109028	-3.221081178	6.33E-51	2.81E-50
CRELD2	5.361489019	3.252565746	-2.108923272	2.60E-50	1.06E-49
CRISP3	0.924758517	3.668171385	2.743412868	3.21E-22	4.80E-22
CSAD	4.473314152	2.115481162	-2.35783299	9.78E-54	9.35E-53
CSDC2	3.743014811	1.290479593	-2.452535217	1.09E-42	2.66E-42
CST1	0.144680325	5.026039908	4.881359583	7.01E-56	2.10E-54
CST2	0.240115088	3.533340353	3.293225265	2.19E-51	1.05E-50
CST6	0.408781654	3.396072586	2.987290932	1.86E-45	5.16E-45
CST7	0.766169404	2.934094249	2.167924845	1.05E-51	5.29E-51
CSTB	3.783221773	6.606358196	2.823136423	2.89E-56	1.10E-54
CTHRC1	1.231461419	5.82788205	4.596420631	5.38E-53	3.73E-52
CTRB1	13.17440818	5.277850224	-7.896557954	1.57E-49	5.86E-49
CTRB2	13.2906871	4.699393231	-8.591293873	8.64E-54	8.53E-53
CTRC	11.30390916	3.668670457	-7.635238707	4.50E-49	1.61E-48
CTRL	8.688206424	0.304835614	-8.38337081	8.32E-55	1.45E-53
CTSD	6.9748878	9.211461685	2.236573884	5.62E-54	6.15E-53
CTSE	1.096022876	7.805589995	6.709567119	9.55E-48	3.07E-47
CTSK	2.396894095	6.31077404	3.913879945	3.37E-53	2.51E-52
CTSS	2.604618628	5.46248891	2.857870282	4.14E-48	1.37E-47
CTSZ	5.118395198	7.548108758	2.42971356	6.64E-51	2.94E-50
CU633904.1	2.27460284	0.00028862	-2.274314221	2.91E-63	6.81E-61
CU633967.1	2.605755773	0.007651568	-2.598104205	9.80E-57	5.17E-55
CUTALP	3.873676802	1.747614511	-2.126062291	2.08E-53	1.69E-52
CUZD1	8.903239076	2.530063252	-6.373175825	2.66E-47	8.31E-47
CXCL10	0.4351158	2.723994506	2.288878706	1.73E-48	5.92E-48
CXCL14	2.227499996	6.034685932	3.807185937	1.22E-44	3.24E-44
CXCL16	3.078568344	5.511002433	2.432434089	1.05E-53	9.85E-53
CXCL5	0.323066374	4.462322062	4.139255688	3.56E-46	1.03E-45
CXCL8	1.563384552	3.823033766	2.259649214	3.34E-32	6.00E-32
CXCL9	0.347893143	2.737904554	2.390011411	4.52E-51	2.06E-50
CXCR4	2.039211194	5.376394474	3.33718328	1.10E-51	5.54E-51
CXXC1	5.648552991	3.41093196	-2.237621031	8.75E-55	1.51E-53
CYB5A	6.885004595	2.621478184	-4.263526411	4.08E-54	4.82E-53
CYB5D1	2.589664906	0.462611451	-2.127053455	5.65E-53	3.90E-52
CYBB	1.311030015	3.466233208	2.155203193	2.30E-46	6.74E-46
CYBRD1	2.583931911	4.950670305	2.366738394	1.67E-47	5.27E-47
CYHR1	4.896372604	2.879689078	-2.016683526	3.03E-53	2.29E-52
CYP1B1	1.116664949	3.303617217	2.186952269	4.30E-41	9.84E-41
CYP27A1	2.180059284	4.186328173	2.006268888	6.33E-53	4.30E-52
CYP2C18	0.176050812	2.354008627	2.177957815	1.31E-46	3.91E-46
CYP2E1	2.677010545	0.386035525	-2.290975021	3.67E-51	1.70E-50
CYP2S1	0.405181048	4.244896687	3.839715639	1.47E-53	1.29E-52
CYP51A1	3.340306374	1.322781946	-2.017524428	6.78E-52	3.52E-51
DANCR	5.596146672	3.578873654	-2.017273018	7.65E-52	3.94E-51
DBNDD2	3.849627672	1.557377571	-2.292250102	1.43E-52	8.69E-52
DCAF8	5.811305371	3.370884534	-2.440420837	1.16E-53	1.07E-52
DDT	6.390686065	3.520564216	-2.87012185	2.96E-53	2.25E-52
DDX11	3.838963584	1.83349849	-2.005465094	2.34E-50	9.65E-50
DDX39B	7.034579858	3.549942511	-3.484637347	4.21E-54	4.95E-53
DDX47	3.945767258	0.548390469	-3.39737679	8.61E-55	1.49E-53
DERL2	5.069891072	2.782337536	-2.287553536	1.91E-54	2.76E-53
DGCR6	2.643715889	0.469264351	-2.174451537	9.06E-53	5.84E-52
DHCR24	3.386532738	5.399378937	2.012846199	1.21E-44	3.22E-44
DHRS12	4.624985364	2.43951144	-2.185473924	1.93E-51	9.34E-51
DHRS9	0.262797454	2.769172574	2.506375121	1.88E-45	5.22E-45
DIABLO	3.792953799	1.155234571	-2.637719228	8.22E-53	5.35E-52
DKK1	0.269770008	2.744267659	2.474497651	1.36E-42	3.29E-42
DKK3	2.613768794	4.703125724	2.089356931	2.58E-51	1.22E-50
DMBT1	0.654912112	3.683701912	3.0287898	1.57E-34	2.97E-34
DMD	3.446105919	0.94568231	-2.500423609	6.81E-53	4.57E-52
DMKN	5.982787632	2.694737368	-3.288050264	7.15E-54	7.41E-53
DNAH14	2.330491417	0.329718429	-2.000772987	1.26E-52	7.73E-52
DNASE1	4.040285737	1.30412096	-2.736164777	1.52E-51	7.47E-51
DNLZ	3.265276091	0.074982032	-3.190294059	2.33E-54	3.18E-53
DPEP1	6.578730698	3.18762835	-3.391102349	1.02E-47	3.26E-47
DPH1	4.651106944	2.021117744	-2.6299892	2.14E-54	3.00E-53
DPH7	4.776196939	2.478315527	-2.297881412	1.21E-53	1.10E-52
DPP10-AS1	2.624469464	0.436618513	-2.187850952	2.32E-48	7.83E-48
DPYSL3	1.507064299	4.974732587	3.467668288	2.14E-54	3.00E-53
DSG2	2.87589889	5.070405042	2.194506152	1.16E-52	7.20E-52
DTNA	3.316834626	0.694865321	-2.621969305	1.22E-54	1.96E-53
DTWD1	3.854788056	1.180610286	-2.674177771	4.64E-53	3.28E-52
DUOX2	0.537786297	4.017079729	3.479293431	7.03E-43	1.73E-42
DUOXA2	0.358733743	3.621593403	3.26285966	2.26E-44	5.93E-44
DUS1L	5.953451979	3.859194384	-2.094257595	1.60E-53	1.37E-52
DUSP5	1.841626643	4.320065498	2.478438855	2.59E-52	1.47E-51
DYRK4	3.954075013	1.74957801	-2.204497003	4.64E-53	3.28E-52
ECE2	3.855238026	1.269605331	-2.585632694	1.39E-49	5.25E-49
ECHDC2	6.685712858	2.602176183	-4.083536675	1.50E-53	1.30E-52
ECM1	1.512768659	4.646413751	3.133645092	2.27E-52	1.31E-51
EDIL3	0.700247907	3.531343504	2.831095597	2.17E-56	8.98E-55
EDNRA	0.617412779	3.248918723	2.631505943	2.75E-53	2.11E-52
EEF1A1P5	5.6759713	3.584108823	-2.091862477	1.98E-45	5.49E-45
EEF1D	8.214951879	3.99628904	-4.218662839	1.15E-53	1.06E-52
EEF1G	8.463008912	0.278234089	-8.184774823	1.81E-53	1.51E-52
EFNA5	0.417608723	2.54506029	2.127451566	2.02E-55	4.75E-54
EFNB1	1.998566208	5.153781115	3.155214908	5.47E-56	1.75E-54
EFNB2	1.363746156	4.391649165	3.027903009	2.09E-57	1.67E-55
EGF	3.937534726	0.494803842	-3.442730884	2.84E-51	1.34E-50
EGR2	0.498783083	2.720853302	2.222070219	1.78E-51	8.67E-51
EIF3C	6.915823563	0.881150995	-6.034672569	6.64E-53	4.48E-52
EIF3CL	4.282424749	0.06695522	-4.215469529	8.16E-54	8.18E-53
EIF3F	6.854227385	4.059759539	-2.794467846	4.65E-54	5.32E-53
EIF3L	7.513263962	4.954439274	-2.558824688	1.42E-54	2.18E-53
EIF3M	6.515548595	4.178059221	-2.337489374	1.63E-53	1.39E-52
EIF4A1	7.033880549	1.257137001	-5.776743548	8.60E-55	1.49E-53
ELF4	1.090785158	3.565940633	2.475155475	4.40E-56	1.49E-54
ELK3	1.775089068	4.182274196	2.407185127	1.26E-54	2.00E-53
EMB	0.830230348	3.48542343	2.655193081	2.25E-54	3.10E-53
EMC6	4.006070896	1.89694399	-2.109126906	7.58E-53	5.00E-52
EMILIN1	2.954602723	5.408990974	2.454388251	5.35E-46	1.53E-45
EMP3	2.794385561	4.849241825	2.054856264	6.19E-48	2.02E-47
ENDOD1	1.682097468	3.944270736	2.262173268	6.49E-55	1.19E-53
ENKD1	5.396981678	3.364379001	-2.032602677	4.52E-51	2.06E-50
ENO1	6.31998116	8.457096057	2.137114897	1.20E-51	6.01E-51
ENOSF1	4.664277652	2.116852004	-2.547425648	2.08E-53	1.69E-52
EPB41L4A-AS1	5.932478802	2.841613749	-3.090865053	4.83E-52	2.58E-51
EPB41L4B	5.507936231	2.355802161	-3.152134071	1.60E-50	6.73E-50
EPHA2	2.373361329	5.145315001	2.771953672	1.21E-48	4.18E-48
EPHX2	4.649791923	2.263123866	-2.386668057	1.47E-49	5.53E-49
EPN1	5.647989289	3.428632668	-2.219356621	1.05E-52	6.63E-52
EPS8L3	0.730661514	4.358732543	3.628071029	1.02E-47	3.26E-47
EPSTI1	0.910173851	3.095060211	2.184886359	4.31E-51	1.98E-50
ERN2	0.643802536	3.773714515	3.129911979	5.09E-43	1.26E-42
ERO1B	5.596634072	2.960635957	-2.635998115	1.04E-40	2.35E-40
ERP27	6.667716615	2.537944612	-4.129772003	5.41E-44	1.39E-43
ERVE-1	3.388421985	0.553736844	-2.834685141	4.86E-50	1.93E-49
ETS2	3.115926779	5.264271816	2.148345037	6.38E-51	2.83E-50
EVI2B	1.047128969	3.091423861	2.044294892	5.14E-48	1.69E-47
EVPL	1.128144174	3.26834241	2.140198236	9.99E-43	2.44E-42
EZR	4.893699199	7.95680597	3.063106771	2.59E-55	5.74E-54
F11	3.693028607	0.954440818	-2.738587789	2.66E-50	1.09E-49
F2R	1.374261623	4.668686947	3.294425323	4.58E-54	5.25E-53
F2RL2	0.450204356	2.532054863	2.081850507	4.83E-48	1.59E-47
FABP5P7	3.36739606	0.303818524	-3.063577536	9.82E-56	2.75E-54
FAHD2A	3.882905844	1.734849471	-2.148056373	1.67E-54	2.48E-53
FAM106A	2.417639969	0.118075828	-2.299564142	8.90E-54	8.74E-53
FAM13A	3.963126778	1.813220868	-2.14990591	1.26E-54	2.00E-53
FAM153B	2.3836257	0.164827689	-2.218798011	5.32E-54	5.86E-53
FAM153C	2.206131352	0.083633817	-2.122497535	1.91E-54	2.76E-53
FAM156A	3.263731562	0.029205331	-3.234526231	1.08E-53	1.00E-52
FAM193B	5.560324465	3.092241832	-2.468082633	2.84E-54	3.71E-53
FAM204A	3.633844101	1.624481979	-2.009362122	8.93E-54	8.76E-53
FAM214A	4.083678135	2.020230213	-2.063447922	3.76E-54	4.59E-53
FAM221A	3.175191821	1.149979256	-2.025212566	4.17E-52	2.26E-51
FAM3B	6.162852702	3.316046853	-2.846805849	3.29E-49	1.19E-48
FAM3D	0.478898479	3.713310536	3.234412057	3.95E-47	1.22E-46
FAM83A	0.10587511	2.176149936	2.070274826	4.95E-43	1.22E-42
FAM83E	0.746993788	4.023205765	3.276211977	1.66E-52	9.89E-52
FAM95B1	2.624214685	0.008570803	-2.615643883	3.64E-56	1.32E-54
FARP1	4.182498554	1.760243556	-2.422254998	3.82E-54	4.61E-53
FBLN2	1.827362344	4.533836826	2.706474482	1.19E-48	4.12E-48
FBN1	1.996118486	4.046783467	2.050664981	1.21E-41	2.84E-41
FBRSL1	4.859006561	2.723253804	-2.135752757	1.19E-53	1.08E-52
FBXL8	4.276417735	1.847925449	-2.428492285	4.83E-52	2.58E-51
FBXO9	5.028000774	2.568059077	-2.459941697	1.88E-54	2.73E-53
FCGR3A	1.777567257	4.245406104	2.467838847	1.54E-44	4.06E-44
FDCSP	0.281777674	3.08427321	2.802495535	6.52E-43	1.60E-42
FERMT1	0.861556039	3.476872324	2.615316285	4.82E-51	2.19E-50
FERMT3	1.948307531	4.037023264	2.088715732	2.07E-47	6.50E-47
FGFBP1	0.239268467	2.395828999	2.156560532	1.00E-42	2.44E-42
FGFR1	5.94383086	3.291932924	-2.651897936	2.58E-53	2.01E-52
FGL1	6.696472765	1.336546018	-5.359926748	4.01E-48	1.33E-47
FHL2	2.140108923	4.272587308	2.132478385	3.65E-48	1.22E-47
FKBP11	6.622681859	3.025394375	-3.597287484	1.62E-51	7.91E-51
FLRT2	4.537066745	1.104431816	-3.432634929	2.18E-54	3.03E-53
FMC1-LUC7L2	2.594075512	0.007635355	-2.586440157	4.68E-56	1.56E-54
FMOD	2.69476579	5.09879179	2.404026001	8.93E-51	3.89E-50
FN1	4.344607819	7.693065279	3.34845746	1.74E-41	4.05E-41
FNDC1	0.560239842	3.464831552	2.90459171	1.03E-48	3.59E-48
FOSL1	0.766888737	3.475283822	2.708395085	1.16E-49	4.41E-49
FOXL1	0.145265968	2.7554932	2.610227232	6.32E-56	1.95E-54
FOXQ1	0.842870502	4.235210027	3.392339526	1.54E-51	7.57E-51
FOXS1	0.502080564	2.71682293	2.214742366	5.06E-54	5.66E-53
FP236383.2	8.290050868	0.014717417	-8.275333451	7.34E-63	1.57E-60
FP236383.3	8.297073675	0.02099104	-8.276082635	3.95E-63	8.88E-61
FP671120.4	8.292191127	0.011707895	-8.280483232	2.38E-60	3.21E-58
FPR3	0.745757143	2.822820443	2.077063299	1.69E-47	5.35E-47
FRMD4A	3.336608174	1.081950842	-2.254657332	7.27E-56	2.16E-54
FRZB	1.078188216	3.321328669	2.243140453	1.67E-51	8.15E-51
FSCN1	1.855936027	4.869073362	3.013137335	2.20E-55	5.06E-54
FSTL1	3.183110524	5.684479381	2.501368856	3.28E-48	1.10E-47
FTL	8.81986375	12.83000817	4.010144423	1.12E-54	1.84E-53
FUCA1	3.03533108	5.293699489	2.258368409	3.59E-55	7.50E-54
FUNDC2	6.03582335	2.733319138	-3.302504212	4.74E-54	5.39E-53
FUT3	2.068190769	4.096046964	2.027856195	1.49E-40	3.34E-40
FXYD1	2.612318264	0.571147933	-2.041170331	1.45E-52	8.81E-52
FXYD2	7.157531122	2.291028541	-4.866502582	8.22E-54	8.23E-53
FXYD5	3.474941791	6.040981267	2.566039476	3.13E-51	1.46E-50
GABARAP	7.699757077	4.749358812	-2.950398264	2.62E-55	5.78E-54
GABRP	0.320431417	4.066396417	3.745965	4.61E-47	1.41E-46
GALNT5	0.096676663	2.839288667	2.742612004	4.63E-52	2.49E-51
GAMT	5.982679877	3.314545016	-2.668134861	4.23E-48	1.40E-47
GAPDH	7.61413931	10.28279565	2.668656339	2.38E-57	1.84E-55
GARS-DT	3.877185931	0.926623627	-2.950562304	5.97E-54	6.45E-53
GAS5	8.091631151	5.469799924	-2.621831227	2.79E-52	1.58E-51
GATD3A	2.697979739	0.328800073	-2.369179665	1.49E-53	1.29E-52
GATD3B	4.138874509	0.45125852	-3.687615989	1.12E-52	7.00E-52
GATM	8.192640207	4.180669434	-4.011970773	5.85E-48	1.91E-47
GCAT	4.631048851	2.630585173	-2.000463678	1.53E-42	3.69E-42
GCNT3	0.705338706	4.319378726	3.61404002	1.07E-49	4.09E-49
GCSHP5	2.469003376	0.102755892	-2.366247485	3.83E-54	4.62E-53
GDF10	2.379990353	0.340547673	-2.03944268	2.97E-50	1.21E-49
GDPD5	4.027023824	1.547027843	-2.479995981	1.92E-55	4.60E-54
GEM	1.530368197	4.429202994	2.898834797	9.02E-50	3.47E-49
GET4	4.280307848	0.982297553	-3.298010295	1.88E-52	1.11E-51
GIT2	3.731860713	1.482671429	-2.249189284	3.56E-55	7.46E-54
GJA1	2.240430687	4.962650835	2.722220148	8.22E-53	5.35E-52
GJB2	0.742923631	4.745525471	4.00260184	1.71E-46	5.05E-46
GJB3	0.24295249	3.89352557	3.65057308	2.86E-50	1.17E-49
GLS2	4.279156931	0.191549777	-4.087607154	4.96E-53	3.47E-52
GM2A	2.266474973	4.366300391	2.099825418	7.27E-54	7.53E-53
GMNN	5.023050452	2.784038772	-2.239011681	6.38E-51	2.83E-50
GNA15	0.623514272	3.460135378	2.836621106	2.29E-54	3.13E-53
GNMT	6.581157063	1.224823007	-5.356334055	2.00E-50	8.31E-50
GOLGA2P7	3.610708047	0.193045114	-3.417662933	2.15E-53	1.73E-52
GOLGA6L5P	3.028234622	0.140076578	-2.888158044	9.83E-55	1.65E-53
GOLGA8A	5.124201644	2.039923234	-3.084278411	3.64E-54	4.46E-53
GOLGA8B	6.922741591	1.782359498	-5.140382093	2.14E-54	3.00E-53
GOLGA8N	3.544575261	0.242905279	-3.301669981	5.59E-55	1.06E-53
GOLM1	3.928447958	6.387379305	2.458931347	3.19E-54	4.07E-53
GP2	12.05315227	4.235059679	-7.818092592	4.65E-51	2.12E-50
GPHA2	4.147222676	0.774749469	-3.372473207	1.54E-43	3.89E-43
GPNMB	2.728292699	5.018975773	2.290683074	3.20E-42	7.66E-42
GPR137B	1.286192974	3.490917789	2.204724815	3.87E-55	7.93E-54
GPR153	0.743805139	3.031082587	2.287277448	1.99E-56	8.41E-55
GPR183	0.863375121	3.201443297	2.338068177	7.92E-49	2.78E-48
GPR89A	3.084936585	0.72269184	-2.362244745	1.09E-51	5.50E-51
GPR89B	2.944733314	0.683169815	-2.261563499	2.87E-52	1.61E-51
GPRC5A	1.189693319	5.795291415	4.605598096	3.49E-48	1.16E-47
GPS2	4.725852617	1.150277196	-3.575575421	6.17E-55	1.15E-53
GPSM3	1.890920329	4.237747607	2.346827278	8.36E-52	4.28E-51
GPT2	5.305071209	2.535433885	-2.769637324	8.32E-47	2.51E-46
GPX1	5.452150952	7.707817207	2.255666255	9.93E-54	9.46E-53
GPX2	2.85857339	7.390588845	4.532015455	1.79E-50	7.48E-50
GRB10	5.509049909	2.956686479	-2.55236343	1.77E-56	7.74E-55
GRB14	3.669838178	1.255792959	-2.41404522	1.68E-52	1.00E-51
GREM1	0.915257951	3.374897046	2.459639096	8.07E-41	1.83E-40
GRN	5.172515754	7.663360914	2.49084516	2.89E-54	3.76E-53
GSS	2.757366762	4.932380526	2.175013763	6.42E-57	3.80E-55
GSTA2	5.77321439	1.386996831	-4.386217559	5.10E-49	1.82E-48
GSTM2	5.584144547	1.228852564	-4.355291983	6.71E-55	1.22E-53
GTF2H2C	2.817081831	0.346477934	-2.470603898	8.72E-54	8.58E-53
GTF2H4	3.139528647	1.011193398	-2.128335249	2.57E-54	3.43E-53
GTF2I	4.987441945	2.16971612	-2.817725825	4.35E-53	3.12E-52
GTF2IP1	4.670887674	0.205290763	-4.46559691	5.32E-54	5.86E-53
GTF2IP4	4.227315984	1.677452237	-2.549863748	1.08E-53	1.00E-52
GTF2IRD2	3.225376018	0.508964517	-2.716411501	3.88E-53	2.82E-52
GTF2IRD2B	3.758114911	0.894445187	-2.863669723	8.57E-54	8.48E-53
GUCA1C	3.505521554	0.372013624	-3.13350793	8.10E-51	3.54E-50
GUSBP11	3.633121976	0.21814988	-3.414972096	4.43E-55	8.78E-54
GZMA	0.579642156	2.762764036	2.183121879	3.07E-52	1.71E-51
H19	6.075943528	3.442535375	-2.633408153	3.79E-44	9.84E-44
H3F3A	6.755179891	3.329828197	-3.425351694	7.88E-54	8.02E-53
H3F3AP4	5.276592998	2.831781004	-2.444811994	1.18E-52	7.30E-52
HAMP	2.995913037	0.754511684	-2.241401353	3.97E-30	6.85E-30
HAPLN3	0.971702105	3.020179072	2.048476966	1.01E-46	3.02E-46
HAUS7	2.73969138	0.68610997	-2.053581411	1.57E-53	1.36E-52
HBA1	3.264950276	0.20141384	-3.063536437	8.91E-49	3.12E-48
HBEGF	1.329838418	3.633835021	2.303996603	8.49E-53	5.51E-52
HCG25	3.338380885	0.306436628	-3.031944258	3.46E-54	4.32E-53
HCP5	1.524429142	3.681790202	2.157361061	9.00E-51	3.91E-50
HDAC10	4.099930956	1.593371765	-2.506559192	8.72E-54	8.58E-53
HEMK1	3.269783054	1.16728791	-2.102495144	7.39E-54	7.62E-53
HEPH	0.765571952	3.1348806	2.369308648	1.25E-53	1.13E-52
HERC2P2	4.372604012	1.893725592	-2.47887842	3.40E-53	2.52E-52
HERC2P3	3.231187394	0.265986459	-2.965200935	1.94E-54	2.79E-53
HERC2P9	3.459199539	0.796807816	-2.662391722	4.47E-54	5.17E-53
HERPUD1	7.053253149	4.910616721	-2.142636429	1.63E-51	7.96E-51
HEXD	5.135316155	2.839333114	-2.295983041	3.07E-52	1.71E-51
HIST1H2AC	2.307764456	4.588905222	2.281140765	9.55E-49	3.33E-48
HIST1H4I	0.252060783	2.679613295	2.427552511	5.99E-57	3.61E-55
HIST2H2AA3	2.729445031	0.014901728	-2.714543303	1.39E-55	3.60E-54
HK2	0.987889127	3.955053195	2.967164068	9.30E-51	4.03E-50
HLA-A	6.010475821	9.816537462	3.806061641	1.63E-55	4.05E-54
HLA-B	6.722561617	10.114132	3.39157038	1.33E-53	1.19E-52
HLA-C	6.494752786	9.518250308	3.023497522	2.31E-55	5.25E-54
HLA-DOA	0.96672526	3.26164335	2.294918089	2.22E-48	7.51E-48
HLA-DPB1	3.806110409	6.606096804	2.799986395	4.86E-47	1.49E-46
HLA-DQA1	1.523062588	4.040642461	2.517579874	1.44E-45	4.03E-45
HLA-DQA2	0.495448793	3.628339449	3.132890656	6.58E-49	2.33E-48
HLA-DQB1	2.272627436	4.777310776	2.50468334	1.60E-39	3.47E-39
HLA-DQB2	0.373245839	3.158655205	2.785409366	3.01E-52	1.69E-51
HLA-DRA	4.689546878	9.799534438	5.109987559	2.73E-52	1.54E-51
HLA-DRB1	3.864375152	8.896344618	5.031969466	3.72E-53	2.72E-52
HLA-DRB5	2.033021958	6.802496652	4.769474694	2.27E-49	8.36E-49
HLA-DRB6	0.63179943	4.504835555	3.873036124	2.88E-52	1.62E-51
HLA-E	5.891831766	8.738345182	2.846513416	8.28E-54	8.28E-53
HLA-H	2.055687204	5.222968638	3.167281434	2.22E-54	3.06E-53
HM13	6.614922047	4.300941122	-2.313980925	7.03E-53	4.69E-52
HMGA1	3.612160437	6.762029119	3.149868681	3.39E-55	7.19E-54
HMGN2P5	4.04168073	1.378623344	-2.663057387	1.38E-53	1.22E-52
HMOX1	1.705027973	3.870942627	2.165914654	2.02E-49	7.47E-49
HNRNPCP2	0.731072364	3.131072467	2.400000103	1.24E-54	1.99E-53
HNRNPH1	7.648092151	4.803542081	-2.84455007	1.17E-54	1.91E-53
HNRNPUL2-BSCL2	2.968864587	0.312454449	-2.656410137	1.18E-52	7.30E-52
HOMER2	5.725910176	1.73873991	-3.987170266	2.41E-53	1.91E-52
HOOK2	5.800216183	3.101669573	-2.698546609	2.40E-52	1.37E-51
HOXB7	0.626027556	3.281223525	2.655195969	9.36E-56	2.65E-54
HPGD	0.562072667	2.948099567	2.3860269	1.26E-49	4.76E-49
HPN	6.473942022	2.297396721	-4.176545301	2.60E-51	1.23E-50
HRASLS2	0.081645296	2.296638733	2.214993437	4.75E-53	3.34E-52
HS3ST1	0.342783259	2.595836858	2.253053599	1.62E-54	2.41E-53
HSD17B4	5.965160304	3.737908132	-2.227252172	3.46E-54	4.32E-53
HSF4	5.510407325	2.053960762	-3.456446563	2.57E-52	1.46E-51
HSPB1P1	0.240016315	2.418802538	2.178786224	1.23E-56	6.06E-55
HTRA1	4.243962484	6.632900334	2.38893785	1.07E-50	4.63E-50
HTRA3	1.784790508	5.774435199	3.989644691	3.27E-52	1.81E-51
HYI	5.458974324	2.346725999	-3.112248325	1.36E-53	1.20E-52
ID1	3.864993955	6.016509383	2.151515428	3.63E-43	9.03E-43
IFI27	3.818261931	6.130577109	2.312315178	6.28E-40	1.38E-39
IFI30	4.380058347	0.715663739	-3.664394607	1.40E-55	3.60E-54
IFI6	3.785053841	8.42832728	4.643273439	3.06E-54	3.94E-53
IFIT3	1.620936381	3.85468578	2.233749399	1.27E-51	6.33E-51
IFRD1	5.643959067	2.5993315	-3.044627566	1.00E-53	9.53E-53
IFT20	5.416064905	3.052449748	-2.363615158	6.87E-53	4.60E-52
IGFBP3	2.577008854	6.858535338	4.281526484	4.08E-54	4.82E-53
IGFBP4	5.787588955	9.108214693	3.320625738	6.53E-53	4.42E-52
IGFBP5	3.505946397	7.504856977	3.99891058	1.19E-50	5.10E-50
IGFBP7	6.583162237	9.461527499	2.878365262	1.10E-50	4.73E-50
IGFL2	0.117249529	2.160611092	2.043361563	3.23E-50	1.31E-49
IGFN1	3.157924591	0.252661277	-2.905263315	8.86E-54	8.70E-53
IGHA1	4.233477075	9.61689719	5.383420116	7.67E-43	1.88E-42
IGHA2	2.666065843	6.897583206	4.231517363	1.63E-37	3.32E-37
IGHG1	2.76188307	7.170658722	4.408775652	1.66E-39	3.60E-39
IGHG2	1.647660963	6.710213102	5.062552138	2.75E-47	8.57E-47
IGHG3	0.940252955	5.214089903	4.273836948	1.19E-47	3.79E-47
IGHG4	0.715715167	6.347487353	5.631772186	8.47E-50	3.27E-49
IGHGP	0.158805226	3.63834214	3.479536915	1.04E-54	1.72E-53
IGHJ2	0.04380697	2.10071876	2.05691179	1.11E-51	5.60E-51
IGHJ3	0.060711139	3.01925873	2.958547591	2.52E-54	3.38E-53
IGHM	2.068268631	6.254434749	4.186166118	7.30E-41	1.66E-40
IGHV1-18	0.479622927	4.757153178	4.27753025	2.09E-48	7.10E-48
IGHV1-2	0.500320829	3.557198098	3.05687727	8.96E-41	2.03E-40
IGHV1-24	0.27813244	3.273767567	2.995635127	1.28E-48	4.41E-48
IGHV1-46	0.282954722	3.396610704	3.113655982	9.91E-50	3.79E-49
IGHV1-69	0.150653542	2.41767276	2.267019217	1.76E-46	5.19E-46
IGHV1-69D	0.443622522	3.584072883	3.140450361	1.88E-44	4.95E-44
IGHV2-26	0.169698301	2.525280808	2.355582507	1.69E-46	4.99E-46
IGHV3-11	0.455643609	3.712313708	3.2566701	2.92E-45	8.01E-45
IGHV3-13	0.148816772	2.252469929	2.103653157	2.97E-46	8.67E-46
IGHV3-15	0.668696246	4.561505414	3.892809167	4.04E-47	1.24E-46
IGHV3-21	0.511259808	3.925115377	3.413855569	9.91E-46	2.79E-45
IGHV3-23	1.098350004	5.539636731	4.441286727	5.65E-46	1.61E-45
IGHV3-30	0.957036433	4.133837093	3.176800659	2.25E-38	4.72E-38
IGHV3-33	0.738303345	3.470144426	2.731841081	1.96E-37	3.99E-37
IGHV3-48	0.252479034	2.453688092	2.201209058	1.16E-44	3.10E-44
IGHV3-49	0.351748514	3.335835393	2.984086879	7.84E-47	2.37E-46
IGHV3-53	0.149803613	2.400004062	2.250200449	6.98E-48	2.27E-47
IGHV3-72	0.314549799	2.5959081	2.281358301	2.66E-41	6.13E-41
IGHV3-73	0.271324104	2.524528761	2.253204657	1.60E-42	3.86E-42
IGHV3-74	0.550028655	3.683519772	3.133491118	3.91E-46	1.13E-45
IGHV4-31	0.161511883	2.958852019	2.797340136	3.42E-52	1.88E-51
IGHV4-34	0.39909615	3.71784806	3.31875191	2.58E-48	8.70E-48
IGHV4-39	0.644973971	5.060045705	4.415071734	1.88E-49	6.98E-49
IGHV4-59	0.618029099	4.125198817	3.507169717	7.07E-46	2.01E-45
IGHV5-51	0.619524087	5.229806576	4.61028249	2.67E-49	9.76E-49
IGKC	4.870886094	8.27458981	3.403703717	3.74E-29	6.31E-29
IGKV1-16	0.569670785	3.518864526	2.94919374	1.98E-43	4.98E-43
IGKV1-17	0.61968688	3.540056451	2.920369571	5.07E-42	1.20E-41
IGKV1-27	0.634973886	3.434418817	2.799444931	5.78E-38	1.20E-37
IGKV1-5	1.023135054	5.687413621	4.664278567	3.19E-48	1.07E-47
IGKV1-6	0.404956338	3.189730791	2.784774453	1.55E-46	4.59E-46
IGKV1-9	0.608113601	3.736500653	3.128387051	2.86E-43	7.15E-43
IGKV2-24	0.656562298	2.946616434	2.290054136	3.05E-34	5.73E-34
IGKV3-11	1.918722796	5.51148343	3.592760634	3.11E-38	6.47E-38
IGKV3-15	0.966076736	4.4098245	3.443747764	6.13E-43	1.51E-42
IGKV3-20	1.772376594	6.676620246	4.904243652	3.43E-45	9.38E-45
IGKV3D-20	0.183210534	2.317859212	2.134648677	2.21E-46	6.48E-46
IGKV4-1	1.122058406	5.954441184	4.832382778	5.94E-49	2.11E-48
IGLC1	2.427335943	0	-2.427335943	1.97E-64	6.23E-62
IGLC2	3.532352505	7.233897605	3.7015451	2.35E-34	4.43E-34
IGLC3	2.755622085	6.449858096	3.694236011	1.60E-35	3.12E-35
IGLL5	0.883190068	3.319304287	2.436114219	2.01E-35	3.91E-35
IGLV10-54	0.307352259	2.655334198	2.34798194	7.57E-37	1.52E-36
IGLV1-40	1.123058609	5.567327015	4.444268407	1.28E-46	3.81E-46
IGLV1-44	0.843529562	4.543739013	3.700209451	1.30E-43	3.29E-43
IGLV1-47	0.721307894	4.203432399	3.482124505	8.73E-45	2.34E-44
IGLV1-51	1.329040332	4.965695773	3.636655441	2.77E-43	6.92E-43
IGLV2-11	1.073931205	4.688541736	3.614610531	7.39E-42	1.74E-41
IGLV2-14	1.704934581	5.743153162	4.038218581	3.57E-41	8.20E-41
IGLV2-23	0.825151248	5.04640906	4.221257812	2.31E-47	7.24E-47
IGLV2-8	0.913954845	3.598854095	2.684899251	7.47E-37	1.50E-36
IGLV3-1	0.642203231	4.155075124	3.512871893	3.87E-44	1.01E-43
IGLV3-10	0.5165765	3.23503907	2.71846257	3.40E-38	7.07E-38
IGLV3-19	0.797151766	5.0271482	4.229996434	7.77E-46	2.20E-45
IGLV3-21	0.456991589	4.758098988	4.301107399	4.59E-51	2.09E-50
IGLV3-25	0.685929367	4.628760911	3.942831544	6.16E-47	1.87E-46
IGLV3-9	0.169350005	2.361961508	2.192611502	1.36E-45	3.81E-45
IGLV4-69	0.425859352	3.506750743	3.080891391	9.97E-46	2.81E-45
IGLV6-57	0.37438352	3.557075806	3.182692285	6.69E-49	2.36E-48
IGLV7-43	0.382920854	2.644978313	2.262057459	5.13E-40	1.13E-39
IGLV7-46	0.532378926	3.048656036	2.51627711	3.18E-40	7.07E-40
IGLV8-61	0.476754706	3.00808233	2.531327624	6.30E-34	1.17E-33
IHH	0.087029381	2.438671123	2.351641742	9.39E-53	6.02E-52
IL13RA1	3.066141538	5.175615795	2.109474257	2.42E-56	9.66E-55
IL1RN	0.67857567	3.796875974	3.118300304	1.86E-47	5.86E-47
IL22RA1	5.904441053	3.361541655	-2.542899398	4.84E-44	1.25E-43
IL2RG	1.020744329	4.647437526	3.626693197	1.10E-51	5.54E-51
IL32	7.406842076	5.256131563	-2.150710513	1.02E-51	5.17E-51
ILK	5.567368718	2.374707609	-3.192661108	1.26E-54	2.00E-53
IMPA2	6.921371932	3.602779179	-3.318592753	1.13E-51	5.70E-51
INAFM2	2.154048257	4.177448383	2.023400126	3.33E-55	7.08E-54
INHBA	0.304219059	3.636904905	3.332685845	1.42E-54	2.18E-53
INO80B	3.924337709	1.776492463	-2.147845246	3.63E-53	2.67E-52
INO80B-WBP1	2.752113186	0.011059258	-2.741053928	2.31E-56	9.28E-55
INTS10	5.062334001	3.05527784	-2.007056161	4.36E-54	5.07E-53
INTS11	5.650845583	3.541539541	-2.109306042	1.27E-53	1.14E-52
IPO4	3.855311816	1.013206544	-2.842105272	1.85E-52	1.09E-51
IRF9	4.371512231	1.57270252	-2.798809711	1.97E-54	2.82E-53
ISG15	2.667412964	6.123824088	3.456411124	3.49E-52	1.92E-51
ISLR	2.265533812	6.495033982	4.22950017	2.27E-52	1.31E-51
ITGA11	0.539155201	2.665518612	2.126363412	1.41E-50	5.96E-50
ITGA2	0.640832539	4.019225035	3.378392495	3.25E-56	1.22E-54
ITGB4	3.096367327	6.11672402	3.020356694	1.87E-48	6.37E-48
ITGB5	3.627155864	5.638978832	2.011822968	3.04E-52	1.70E-51
ITIH4	4.781526301	0.287338997	-4.494187303	1.91E-54	2.76E-53
IZUMO4	3.266424653	1.033167723	-2.233256931	2.84E-51	1.34E-50
JCHAIN	1.940638328	5.939762148	3.99912382	1.37E-40	3.07E-40
JMJD7	2.675718124	0.091365195	-2.584352929	1.49E-54	2.26E-53
JPT1	3.153149291	5.193722215	2.040572924	9.11E-49	3.19E-48
JUNB	5.424914063	7.668186658	2.243272595	4.67E-39	9.99E-39
JUP	4.590151883	6.832847134	2.242695251	3.49E-52	1.92E-51
KCNK1	1.588991835	3.987701435	2.3987096	2.52E-52	1.44E-51
KCNN4	0.69202978	4.645977992	3.953948211	1.36E-50	5.79E-50
KCTD12	1.955648052	4.372462452	2.4168144	1.21E-53	1.10E-52
KIAA1324	5.394560911	3.037014046	-2.357546866	2.17E-35	4.21E-35
KIF1A	3.922749269	1.485457305	-2.437291964	2.20E-42	5.28E-42
KIRREL2	4.526344701	1.33260816	-3.193736542	3.24E-49	1.18E-48
KLC1	4.712267095	1.742721542	-2.969545554	1.34E-53	1.19E-52
KLF15	4.123947863	1.601628635	-2.522319229	5.85E-51	2.62E-50
KLF2	2.439754586	4.810000877	2.370246291	4.10E-49	1.47E-48
KLF5	2.186006112	5.358343337	3.172337226	7.69E-48	2.49E-47
KLHDC2	5.031546382	2.658830675	-2.372715706	6.33E-53	4.30E-52
KLK1	9.530014693	3.569678195	-5.960336498	6.48E-49	2.30E-48
KLK10	0.408025227	4.162735552	3.754710324	2.48E-45	6.84E-45
KLK6	0.094774939	3.942619265	3.847844326	4.48E-49	1.61E-48
KLK7	0.146974554	3.469808728	3.322834174	2.06E-41	4.77E-41
KRT16	0.347058584	3.937251848	3.590193264	7.32E-45	1.97E-44
KRT17	1.059153399	7.024483063	5.965329664	3.52E-47	1.09E-46
KRT19	4.102498413	9.909899137	5.807400724	2.64E-52	1.50E-51
KRT23	1.04614884	3.299392027	2.253243187	2.04E-36	4.06E-36
KRT6A	0.925950087	2.982081909	2.056131822	4.12E-15	5.51E-15
KRT6B	0.410027387	2.588545833	2.178518446	3.06E-37	6.21E-37
KRT7	4.93675839	7.360810292	2.424051902	6.59E-36	1.30E-35
KRTCAP2	6.564010724	2.825147172	-3.738863552	1.07E-52	6.72E-52
KSR1	5.810440761	1.731011255	-4.079429505	1.27E-54	2.02E-53
LAD1	4.381448348	6.429660381	2.048212032	2.17E-45	5.99E-45
LAMA3	1.536366392	3.981127132	2.444760739	6.19E-48	2.02E-47
LAMB3	1.317647683	6.737222814	5.419575131	3.02E-50	1.23E-49
LAMC2	1.173837406	6.407288655	5.23345125	9.67E-52	4.91E-51
LAMP5	0.332965416	3.689637801	3.356672386	1.52E-52	9.20E-52
LAPTM5	3.06986781	6.128758762	3.058890952	1.89E-49	7.03E-49
LBH	2.436191209	4.980101182	2.543909972	3.73E-51	1.73E-50
LCN2	3.969022824	8.968883392	4.999860568	3.51E-44	9.13E-44
LCP1	1.850508675	4.45114083	2.600632155	4.72E-49	1.69E-48
LENG8	6.969882116	4.867455208	-2.102426908	6.70E-53	4.51E-52
LGALS1	5.736920436	8.769629481	3.032709045	2.75E-47	8.56E-47
LGALS3	5.002220351	7.65917749	2.656957139	8.38E-47	2.52E-46
LGALS3BP	4.806389868	8.306527358	3.50013749	2.09E-57	1.67E-55
LGALS4	4.150645307	7.263189073	3.112543766	2.51E-39	5.41E-39
LIF	1.013255812	3.952304577	2.939048765	2.36E-49	8.68E-49
LIMD1-AS1	2.309096919	0.083866461	-2.225230458	5.12E-55	9.92E-54
LINC00339	5.447186479	3.318855576	-2.128330903	1.10E-48	3.82E-48
LINC00671	3.529669393	0.57818881	-2.951480584	1.50E-49	5.61E-49
LINC00869	3.31506579	0.837876787	-2.477189003	9.78E-54	9.35E-53
LINC00893	3.035817315	0.70516203	-2.330655286	9.67E-53	6.18E-52
LINC00982	3.746723671	1.033434896	-2.713288775	4.24E-52	2.29E-51
LINC01001	3.409149076	0.195604366	-3.21354471	6.17E-54	6.62E-53
LINC01106	3.34354175	0.565564518	-2.777977232	2.12E-53	1.71E-52
LINC01123	2.945535113	0.448266928	-2.497268185	3.63E-53	2.67E-52
LINC01133	0.312322449	3.795192156	3.482869708	2.04E-48	6.93E-48
LINC01237	2.668927829	0.315437378	-2.353490451	1.01E-53	9.58E-53
LINC01614	0.112801577	2.377694324	2.264892747	5.63E-54	6.17E-53
LINC01624	3.256203146	0.219670787	-3.036532359	7.51E-54	7.73E-53
LINC01829	4.354270462	0.58420327	-3.770067192	6.23E-53	4.24E-52
LINC02041	0.039472684	2.166604595	2.127131911	1.94E-56	8.29E-55
LINC02193	2.637087787	0.066635552	-2.570452235	4.00E-55	8.09E-54
LINC02381	1.408447794	3.452466492	2.044018698	1.32E-47	4.21E-47
LINC02532	4.838482284	1.532922824	-3.30555946	4.75E-52	2.55E-51
LIPH	1.396101044	4.17373012	2.777629075	4.57E-50	1.82E-49
LMO3	3.088029481	0.600407857	-2.487621624	7.84E-52	4.03E-51
LOX	1.284552958	3.434979722	2.150426764	1.98E-45	5.49E-45
LOXL2	1.785526157	3.870615881	2.085089725	7.49E-49	2.64E-48
LPAR5	0.397976201	2.432718858	2.034742657	3.19E-54	4.07E-53
LPCAT3	4.484170976	2.051859885	-2.43231109	1.26E-54	2.00E-53
LRCH4	4.516960127	2.065608743	-2.451351384	6.07E-54	6.53E-53
LRRC15	0.082140674	2.127652007	2.045511333	9.00E-53	5.80E-52
LRRC37A2	2.580787108	0.564210867	-2.016576241	1.25E-53	1.13E-52
LRRC8A	2.929316621	5.052490881	2.12317426	2.30E-56	9.27E-55
LTB	1.042782769	3.308488464	2.265705695	8.69E-44	2.22E-43
LTBP1	1.409616481	4.256316937	2.846700456	2.01E-52	1.17E-51
LTBP2	1.985270005	4.475099314	2.489829309	7.12E-50	2.77E-49
LUC7L	5.162936725	3.027133904	-2.135802822	1.22E-54	1.96E-53
LUM	4.894803335	8.716974879	3.822171544	3.49E-47	1.08E-46
LY6D	0.464069566	2.494328756	2.030259191	6.41E-18	8.94E-18
LY6E	4.42644041	7.291135063	2.864694653	1.59E-46	4.72E-46
LY86	0.799287715	2.861676799	2.062389084	7.55E-49	2.66E-48
LY96	1.318284956	3.534531423	2.216246467	1.41E-48	4.87E-48
LYPLAL1-AS1	2.591033273	0.486167972	-2.104865301	4.21E-41	9.65E-41
LYRM9	3.10382935	1.083950226	-2.019879125	3.82E-54	4.61E-53
LYZ	3.903893772	9.170854204	5.266960432	3.85E-49	1.39E-48
MAATS1	3.041767353	0.861254789	-2.180512563	1.98E-52	1.16E-51
MAGED4B	2.70398247	0.003808238	-2.700174232	3.01E-58	3.06E-56
MAL2	3.621030687	6.207358635	2.586327948	6.03E-53	4.13E-52
MALAT1	6.40261783	4.046335076	-2.356282755	2.08E-53	1.69E-52
MAN2A2	5.10182918	2.642893912	-2.458935268	9.83E-55	1.65E-53
MAN2C1	6.118620149	3.002622562	-3.115997587	3.95E-54	4.71E-53
MAOB	2.023912756	4.224495804	2.200583049	6.19E-48	2.02E-47
MARCKSL1	3.290464232	7.347353963	4.056889731	1.53E-56	7.09E-55
MARCO	0.612778846	2.908826	2.296047154	4.32E-35	8.31E-35
MARVELD1	2.050149363	4.791177462	2.741028099	2.55E-55	5.69E-54
MAT1A	3.348616748	0.663874342	-2.684742406	4.95E-49	1.77E-48
MAT2A	7.461833031	5.350610375	-2.111222656	1.34E-51	6.68E-51
MATN3	0.372456393	3.304505695	2.932049301	2.04E-52	1.19E-51
MATR3	3.309038807	0.356367537	-2.952671269	2.89E-53	2.20E-52
MBL1P	2.436346004	0.356873847	-2.079472157	8.16E-54	8.18E-53
MCF2L	3.69030994	1.610219956	-2.080089983	1.24E-55	3.28E-54
MCOLN3	2.969928272	0.647248433	-2.32267984	8.45E-51	3.68E-50
MDFI	1.166697749	3.702301499	2.535603749	2.20E-50	9.09E-50
MDK	3.59933252	6.745386714	3.146054194	1.39E-55	3.59E-54
MEG3	7.096608565	2.474286508	-4.622322057	3.03E-56	1.15E-54
MEIS1	4.554526385	2.315652558	-2.238873827	4.02E-54	4.76E-53
MEMO1	3.109438465	0.521477783	-2.587960682	7.29E-55	1.31E-53
MET	1.794266438	4.241076657	2.446810219	2.22E-49	8.18E-49
METTL7B	1.064231675	3.409397008	2.345165333	6.07E-50	2.39E-49
MFAP5	1.203005065	3.298630961	2.095625896	1.21E-37	2.48E-37
MGAT2	3.209591353	1.168433946	-2.041157407	7.33E-53	4.87E-52
MGLL	1.991956582	4.387528426	2.395571844	1.44E-54	2.20E-53
MGST1	5.467223889	3.086504601	-2.380719288	4.38E-51	2.00E-50
MIA	0.644700611	2.709263985	2.064563374	1.12E-30	1.94E-30
MIA2	3.808928432	0.93837581	-2.870552622	3.17E-52	1.76E-51
MIB2	4.340907363	2.294175434	-2.046731929	9.31E-54	9.00E-53
MICOS10	5.064102357	2.611101857	-2.4530005	2.89E-53	2.20E-52
MIR217HG	2.689496205	0.498397537	-2.191098669	9.12E-44	2.33E-43
MIR25	0.070266208	2.304623782	2.234357573	2.47E-60	3.27E-58
MIR3685	0.079811676	2.863648609	2.783836933	3.44E-60	4.43E-58
MIR429	0.042486831	2.929290655	2.886803824	3.08E-62	5.92E-60
MIR4292	0.053395256	2.124861417	2.071466161	1.57E-61	2.68E-59
MIR4653	0.028846257	2.133043894	2.104197636	7.24E-63	1.57E-60
MIR570	0.061713639	2.776686931	2.714973292	1.13E-62	2.29E-60
MIR621	0.078054676	3.532537903	3.454483227	3.77E-63	8.61E-61
MIR635	0.067695042	2.30528848	2.237593438	7.96E-61	1.16E-58
MIR647	0.073172445	2.68514946	2.611977015	9.60E-61	1.37E-58
MISP	0.453321674	5.359125073	4.905803399	2.84E-57	2.13E-55
MKI67	0.262718234	2.315232339	2.052514105	4.49E-53	3.19E-52
MKNK1	6.325792085	2.290215781	-4.035576304	2.02E-55	4.75E-54
MMP1	0.577137066	5.712200198	5.135063131	8.29E-53	5.40E-52
MMP11	0.908953975	6.17631289	5.267358915	5.56E-53	3.85E-52
MMP12	0.131772416	2.591388344	2.459615928	5.01E-57	3.09E-55
MMP14	3.960185782	7.525113491	3.564927708	3.83E-50	1.54E-49
MMP2	4.192914302	7.103545671	2.91063137	4.70E-43	1.16E-42
MMP25-AS1	2.952921206	0.927845762	-2.025075444	5.68E-55	1.08E-53
MMP28	0.786436917	3.8335675	3.047130583	1.24E-56	6.07E-55
MMP7	4.560351012	8.259696107	3.699345095	1.60E-39	3.47E-39
MMP9	0.382258822	4.114742151	3.732483329	1.91E-54	2.76E-53
MON2	3.894920478	1.888664172	-2.006256306	2.12E-53	1.71E-52
MOXD1	0.941158502	3.116624914	2.175466412	9.86E-48	3.16E-47
MPPE1	3.914738667	1.718712623	-2.196026044	3.64E-54	4.46E-53
MRC1	1.158891509	3.221772862	2.062881352	1.11E-41	2.61E-41
MRNIP	4.029589094	1.645030427	-2.384558667	2.08E-53	1.69E-52
MRPL14	3.307115157	5.344492868	2.037377711	2.15E-57	1.70E-55
MRPL38	4.730055746	1.486048193	-3.244007554	1.13E-53	1.04E-52
MRPL53	4.760475031	1.513213084	-3.247261946	1.70E-53	1.44E-52
MRPS24	5.668547794	1.823983299	-3.844564495	7.21E-53	4.80E-52
MRPS33	4.748243224	2.599082285	-2.149160939	3.33E-52	1.84E-51
MSLN	0.400724885	6.243887364	5.843162479	9.66E-50	3.70E-49
MSN	3.794114922	6.141873353	2.347758431	5.91E-48	1.93E-47
MST1	3.914932803	1.158219519	-2.756713283	3.95E-54	4.71E-53
MST1L	4.657438736	1.020288378	-3.637150357	7.77E-54	7.93E-53
MSTO1	4.274805638	1.664680721	-2.610124917	3.85E-53	2.80E-52
MT1G	7.508016779	4.376574432	-3.131442348	4.21E-35	8.10E-35
MT1H	4.576975108	1.73133934	-2.845635769	5.08E-36	1.00E-35
MT1X	8.100613864	4.968539728	-3.132074137	3.67E-49	1.33E-48
MTA1	5.107532841	3.09287428	-2.014658562	6.59E-54	6.97E-53
MT-CO1	11.41049258	14.30119784	2.89070526	4.31E-52	2.33E-51
MT-CO2	11.82086304	14.00366046	2.18279742	3.14E-52	1.75E-51
MT-CO3	11.62653413	14.21001333	2.583479201	6.19E-54	6.63E-53
MTCP1	3.415234542	0.48941397	-2.925820572	1.18E-54	1.91E-53
MTG1	3.906972361	1.3938504	-2.513121961	3.41E-54	4.28E-53
MTMR11	2.062472804	4.124228686	2.061755882	4.54E-47	1.39E-46
MTMR3	3.152620045	0.898751837	-2.253868209	1.10E-54	1.82E-53
MT-ND4	11.63888481	13.7803185	2.141433689	6.20E-51	2.76E-50
MTND4P12	0.498058205	3.668859572	3.170801367	9.12E-47	2.74E-46
MT-ND5	9.123045657	11.38362153	2.260575878	5.34E-44	1.38E-43
MT-ND6	9.530698372	11.87121658	2.340518208	6.81E-44	1.75E-43
MTPN	3.041678768	5.371630348	2.329951581	1.83E-55	4.41E-54
MT-RNR1	8.33000725	10.73540118	2.405393928	1.12E-52	7.02E-52
MT-RNR2	10.11988996	13.10577834	2.985888385	2.40E-54	3.25E-53
MT-TC	0.075438177	2.79285973	2.717421553	5.60E-60	7.10E-58
MT-TP	0.249004346	10.2821923	10.03318796	1.04E-61	1.85E-59
MT-TY	0.078833039	2.856508636	2.777675597	1.64E-60	2.27E-58
MUC13	1.125513912	5.353899171	4.228385259	3.33E-52	1.84E-51
MUC20-OT1	4.913231735	1.158553184	-3.754678551	2.08E-53	1.69E-52
MUC3A	1.047244645	3.115124576	2.067879931	9.33E-36	1.83E-35
MUC5AC	0.215565043	3.300587807	3.085022764	3.38E-40	7.51E-40
MUCL3	0.172729088	4.242853007	4.070123919	1.08E-38	2.29E-38
MXRA5	1.704838525	4.737147965	3.032309441	6.46E-47	1.96E-46
MYADM	3.505437448	6.059270719	2.553833271	6.03E-53	4.13E-52
MYEF2	3.636500706	0.846597181	-2.789903525	1.26E-54	2.00E-53
MYEOV	1.1175373	3.412187433	2.294650133	1.96E-34	3.70E-34
MYL12B	6.322137812	8.695656256	2.373518443	8.66E-56	2.51E-54
MYL9	4.86380851	7.142411391	2.278602881	4.87E-44	1.26E-43
MYOF	2.117047903	4.825063293	2.70801539	2.80E-51	1.32E-50
MZT2A	5.276882003	3.106494342	-2.170387662	6.56E-52	3.41E-51
MZT2B	6.783603434	4.707648989	-2.075954445	1.11E-50	4.77E-50
N4BP2L2	4.584023707	2.434806666	-2.149217041	1.63E-53	1.39E-52
NAA10	5.123584477	3.070394793	-2.053189684	1.08E-52	6.77E-52
NACA	8.490852604	5.826767559	-2.664085045	6.88E-56	2.08E-54
NAIP	2.191096756	0.096494065	-2.094602691	2.92E-55	6.31E-54
NAPSB	0.963762088	2.992239662	2.028477574	1.43E-44	3.77E-44
NBL1	3.295832437	5.433252151	2.137419714	5.35E-50	2.11E-49
NBPF14	2.736050599	0.5983576	-2.137692999	7.41E-55	1.32E-53
NBPF8	3.046248273	0.800671794	-2.245576479	1.12E-54	1.84E-53
NCF2	1.344581059	3.397103102	2.052522043	1.07E-42	2.62E-42
NDST2	3.204367779	0.558913903	-2.645453876	2.09E-55	4.87E-54
NDUFA10	5.376746478	3.292867263	-2.083879215	6.48E-54	6.89E-53
NDUFA11	6.174858976	3.233996986	-2.94086199	1.34E-53	1.19E-52
NDUFA13	5.860324196	3.650273937	-2.210050259	6.98E-53	4.66E-52
NDUFA7	4.178413663	1.431492031	-2.746921632	6.23E-53	4.24E-52
NDUFA9	4.433423152	2.162704656	-2.270718496	3.38E-52	1.87E-51
NDUFS7	5.110618925	2.621036082	-2.489582844	7.39E-54	7.62E-53
NDUFV2	5.263644065	2.271409302	-2.992234764	3.51E-53	2.59E-52
NEAT1	9.329661633	4.55108029	-4.778581344	8.14E-54	8.18E-53
NECTIN4	1.587040574	3.951325353	2.364284779	8.90E-45	2.38E-44
NEDD4L	4.540435504	1.872605328	-2.667830176	2.45E-53	1.93E-52
NEIL1	4.268253555	1.797690436	-2.470563119	8.33E-55	1.45E-53
NKTR	4.464903114	2.315535437	-2.149367677	5.97E-54	6.45E-53
NME1-NME2	2.72118723	0.612486967	-2.108700264	1.10E-52	6.91E-52
NME2	7.430844273	4.307150686	-3.123693587	4.48E-53	3.19E-52
NMU	0.099339944	2.676871822	2.577531878	2.45E-53	1.93E-52
NOMO1	5.360755405	3.163360866	-2.197394539	1.49E-51	7.36E-51
NOMO2	6.29295339	1.32726883	-4.965684559	7.95E-53	5.22E-52
NOMO3	4.579449349	0.485208125	-4.094241224	4.60E-52	2.47E-51
NOP53	8.00944311	6.009344654	-2.000098457	1.11E-54	1.82E-53
NOTCH2NLA	2.329849535	0.039351149	-2.290498386	2.51E-55	5.62E-54
NPC1L1	0.385861971	2.706295302	2.32043333	4.01E-47	1.23E-46
NPEPL1	4.135478606	1.656779826	-2.47869878	4.29E-54	5.02E-53
NPHP3	3.137011792	0.910395724	-2.226616068	8.90E-55	1.53E-53
NPHS1	3.581422136	0.528391866	-3.05303027	1.10E-53	1.02E-52
NPIPA1	5.259186121	0.523874578	-4.735311543	2.62E-53	2.03E-52
NPIPA5	3.193090971	0.721058586	-2.472032385	4.98E-51	2.25E-50
NPIPA7	3.370454169	0.009057315	-3.361396854	3.38E-63	7.82E-61
NPIPA9	5.813528031	0.01613498	-5.797393052	3.00E-57	2.21E-55
NPIPB12	4.401885385	0.05321109	-4.348674296	7.05E-55	1.27E-53
NPIPB14P	3.290952102	0.426348526	-2.864603576	1.74E-52	1.03E-51
NPIPB2	2.284919242	0.238695246	-2.046223996	4.89E-55	9.56E-54
NPIPB3	4.444684429	0.301748914	-4.142935515	8.16E-54	8.18E-53
NPIPB4	4.267712045	0.27282132	-3.994890725	2.45E-53	1.93E-52
NPIPB5	5.532267106	0.244499249	-5.287767857	5.32E-54	5.86E-53
NQO1	2.089773108	5.878806337	3.789033229	5.04E-53	3.52E-52
NR5A2	4.135714771	1.8611588	-2.274555971	1.65E-48	5.66E-48
NRCAM	3.63906762	1.603922878	-2.035144741	2.39E-41	5.52E-41
NRG4	3.591613905	0.465093202	-3.126520703	1.85E-52	1.09E-51
NRP2	0.902348365	2.940689929	2.038341564	1.95E-52	1.14E-51
NSUN5P1	4.921055224	1.87020211	-3.050853115	2.53E-53	1.98E-52
NSUN5P2	4.109477264	0.692335345	-3.417141919	1.77E-53	1.49E-52
NT5E	0.788596542	3.533393789	2.744797247	7.92E-55	1.40E-53
NTM	0.527418648	2.609708099	2.082289451	8.61E-50	3.32E-49
NUCB2	6.119740604	3.094815361	-3.024925243	5.10E-50	2.02E-49
NUPR1	7.026959567	3.712672902	-3.314286665	1.47E-53	1.29E-52
NUTM2B-AS1	2.989373462	0.730029903	-2.259343559	9.67E-53	6.18E-52
OAS1	1.477750787	3.841164844	2.363414057	1.97E-50	8.19E-50
OAS2	0.839390698	3.40511276	2.565722063	4.24E-51	1.95E-50
OAS3	1.105341609	3.315440059	2.210098449	3.73E-52	2.04E-51
OASL	0.306015359	2.800137882	2.494122523	4.45E-51	2.04E-50
OBSL1	5.636276939	3.287002202	-2.349274737	4.64E-53	3.28E-52
OGFOD2	3.475099087	0.43529356	-3.039805528	1.03E-53	9.66E-53
OGT	6.016140323	4.000964376	-2.015175947	8.16E-54	8.18E-53
OLFM4	5.266665526	8.037712549	2.771047024	1.92E-16	2.62E-16
OLFML2B	0.845856959	4.408288628	3.562431669	3.52E-54	4.37E-53
OLR1	0.826247611	3.137174665	2.310927054	5.57E-40	1.23E-39
ONECUT1	2.770283373	0.673747537	-2.096535836	1.12E-51	5.62E-51
OR2I1P	1.152847431	3.579067902	2.426220471	1.26E-36	2.51E-36
OSTF1	3.046237995	5.117333838	2.071095843	1.62E-54	2.41E-53
OVCA2	3.38222841	0	-3.38222841	5.14E-65	2.09E-62
P2RX1	4.514415171	1.119993429	-3.394421742	7.92E-51	3.47E-50
PABPC1L	5.147488743	2.406116056	-2.741372687	1.18E-53	1.08E-52
PABPC4	7.330774854	4.574416992	-2.756357862	1.26E-54	2.00E-53
PADI1	0.106886938	2.644331767	2.537444829	8.58E-40	1.88E-39
PAIP2B	3.779722365	1.088202379	-2.691519986	4.91E-48	1.62E-47
PAK3	3.045844761	0.955407439	-2.090437322	8.26E-45	2.22E-44
PALLD	2.783394686	4.853158296	2.06976361	7.89E-50	3.06E-49
PAM16	4.277505975	2.150466372	-2.127039603	2.05E-53	1.67E-52
PAN2	5.289003023	2.510210988	-2.778792035	8.03E-54	8.11E-53
PAQR8	0.681006761	2.98424381	2.303237049	3.37E-57	2.42E-55
PARP6	4.96551358	2.838647212	-2.126866368	3.64E-54	4.46E-53
PCBP1-AS1	3.439790599	0.690201361	-2.749589239	6.92E-54	7.23E-53
PCBP2	7.545708459	5.053922242	-2.491786216	8.28E-55	1.45E-53
PCDH1	2.711181007	4.776505212	2.065324205	2.11E-54	2.97E-53
PCSK7	3.630658116	1.45553429	-2.175123826	1.45E-53	1.27E-52
PDCD4	7.817646542	4.468739923	-3.348906618	1.53E-54	2.32E-53
PDGFRB	3.270383282	5.296156268	2.025772986	3.57E-47	1.10E-46
PDHA1	5.788652347	3.72349491	-2.065157437	1.43E-53	1.25E-52
PDIA2	8.427355929	2.597416596	-5.829939332	1.10E-46	3.30E-46
PDK2	4.534010226	2.189714953	-2.344295273	8.10E-52	4.16E-51
PDPN	1.580606756	3.59840187	2.017795114	2.18E-44	5.73E-44
PDXP	2.370954724	0.341609998	-2.029344726	6.17E-53	4.21E-52
PEA15	4.105224917	6.393931937	2.288707019	3.82E-54	4.61E-53
PERP	3.533952966	6.258947424	2.724994459	1.52E-56	7.05E-55
PFDN2	4.144630056	6.170142678	2.025512622	2.79E-57	2.11E-55
PFKP	2.576948899	5.089766201	2.512817302	1.11E-55	3.02E-54
PFN1	6.478531284	8.828554622	2.350023338	8.42E-54	8.39E-53
PGA3	2.726693474	0.007036249	-2.719657225	1.97E-56	8.35E-55
PGA4	2.473480718	0.000102729	-2.473377989	7.19E-63	1.57E-60
PGGHG	7.911498033	4.045038445	-3.866459588	1.60E-51	7.85E-51
PGRMC1	3.898294145	5.928707287	2.030413143	1.86E-57	1.53E-55
PHC1	3.631619922	1.349532819	-2.282087103	8.19E-55	1.44E-53
PHGDH	4.876480014	2.678718528	-2.197761486	1.92E-47	6.03E-47
PHLDA2	1.328950924	4.95432714	3.625376216	1.66E-49	6.18E-49
PHYHD1	4.9587529	2.375926275	-2.582826626	1.82E-52	1.08E-51
PHYKPL	4.668271236	2.43684438	-2.231426855	4.51E-54	5.20E-53
PI3	0.635572053	4.896537209	4.260965156	3.07E-48	1.03E-47
PI4KAP1	3.087583009	0.938299107	-2.149283902	1.67E-51	8.15E-51
PI4KAP2	3.05849891	0.705622649	-2.352876261	6.28E-55	1.17E-53
PIGL	3.580714947	1.215247555	-2.365467392	1.30E-52	7.94E-52
PIGP	3.567601707	1.452174461	-2.115427246	3.38E-52	1.87E-51
PIGR	2.326654337	6.317234627	3.99058029	5.12E-39	1.09E-38
PIK3R2	2.93066734	0.290119648	-2.640547692	6.92E-54	7.23E-53
PILRB	4.715506971	1.059741948	-3.655765023	1.28E-52	7.84E-52
PITX1	0.214186921	2.782498252	2.56831133	2.22E-48	7.50E-48
PKD1	4.341669797	2.302072723	-2.039597074	1.17E-53	1.07E-52
PKD1P1	2.211516434	0.004934426	-2.206582007	1.81E-56	7.90E-55
PKD1P6	2.886455456	0.611365321	-2.275090134	2.07E-54	2.93E-53
PKM	5.634164627	7.717285446	2.083120818	5.97E-55	1.12E-53
PLA2G1B	12.22467103	4.780582248	-7.444088784	1.55E-42	3.75E-42
PLA2G4B	2.722866482	0.150003755	-2.572862727	3.08E-53	2.32E-52
PLA2G6	4.281190231	1.735148935	-2.546041297	3.63E-53	2.67E-52
PLA2G7	0.31971397	2.326992766	2.007278796	1.03E-52	6.54E-52
PLAC8	0.802910013	3.277563612	2.474653599	2.93E-50	1.19E-49
PLAT	2.158010597	5.609780118	3.451769521	3.91E-52	2.13E-51
PLAU	1.807628953	5.77065647	3.963027517	3.94E-53	2.86E-52
PLAUR	1.722234764	4.594748835	2.872514071	8.88E-50	3.42E-49
PLEC	3.454033853	5.66540944	2.211375587	9.20E-55	1.57E-53
PLEK2	1.952178426	4.811105402	2.858926976	3.36E-46	9.77E-46
PLEKHH1	4.146097039	1.432651771	-2.713445268	4.83E-52	2.58E-51
PLEKHH3	5.149950299	2.808554614	-2.341395685	1.54E-51	7.57E-51
PLIN3	3.006619291	5.100460844	2.093841553	7.23E-52	3.74E-51
PLIN5	5.521463985	0.713594768	-4.807869217	1.12E-53	1.03E-52
PLPP4	0.165069262	2.624819863	2.4597506	4.26E-51	1.96E-50
PLPP5	5.96030115	3.541702238	-2.418598912	7.09E-53	4.73E-52
PLS1	1.921575681	4.020501038	2.098925357	9.86E-48	3.16E-47
PLSCR3	3.03446391	0.352202706	-2.682261204	2.04E-54	2.90E-53
PLXDC2	1.092221065	3.368297756	2.27607669	2.46E-50	1.01E-49
PM20D1	4.393877498	0.596321804	-3.797555694	7.41E-47	2.24E-46
PMEPA1	3.475886464	6.244304709	2.768418245	1.85E-48	6.33E-48
PMM2	3.958479927	1.59320858	-2.365271347	7.23E-52	3.74E-51
PNISR	5.28726342	3.02352404	-2.26373938	3.19E-54	4.07E-53
PNLIP	12.10529531	5.359148802	-6.746146503	8.78E-26	1.40E-25
PNLIPRP1	10.19535267	2.348321914	-7.84703076	1.14E-53	1.05E-52
PNLIPRP2	9.546261359	3.403070092	-6.143191266	4.50E-38	9.34E-38
PNMA1	1.888158678	4.753988529	2.865829851	3.61E-57	2.52E-55
PNPLA7	3.573434674	1.393322514	-2.18011216	1.52E-55	3.82E-54
POLI	3.488536323	1.330970633	-2.15756569	5.32E-55	1.02E-53
POLR1D	6.559827818	3.877535508	-2.68229231	1.38E-53	1.22E-52
POLR2F	4.288805306	0.035032859	-4.253772448	2.01E-54	2.86E-53
POLR2J3	4.627808927	0.340249396	-4.28755953	4.42E-53	3.15E-52
POSTN	1.202984249	6.102686758	4.899702508	2.18E-52	1.26E-51
PPARG	1.082838803	3.085253438	2.002414635	4.27E-47	1.31E-46
PPDPF	6.494962484	8.585758145	2.090795661	1.45E-46	4.32E-46
PPP1R14BP3	1.45159103	4.71814283	3.2665518	5.20E-56	1.69E-54
PPP1R14C	0.405627718	2.52215672	2.116529003	1.98E-53	1.63E-52
PPP1R14D	0.204271383	2.613072288	2.408800906	1.14E-54	1.86E-53
PPP1R16A	5.022503319	2.73648236	-2.286020959	4.98E-52	2.66E-51
PPP2R2D	4.7300283	2.277496991	-2.452531309	4.96E-53	3.47E-52
PRDX5	6.315481072	8.665011828	2.349530756	1.57E-56	7.20E-55
PROCR	2.202771291	4.437865557	2.235094266	7.70E-53	5.07E-52
PRPF40B	3.526832994	0.951883977	-2.574949017	5.83E-53	4.01E-52
PRR15	1.149801088	3.800883175	2.651082087	1.87E-51	9.07E-51
PRRX2	0.494560549	2.680077069	2.18551652	2.09E-51	1.01E-50
PRSS1	13.98270197	6.065719579	-7.916982392	2.27E-49	8.37E-49
PRSS16	4.035565672	1.745409671	-2.290156002	2.37E-52	1.35E-51
PRSS2	14.31235254	8.184062506	-6.128290038	1.37E-41	3.20E-41
PRSS3	10.00127277	5.142033661	-4.859239113	2.34E-47	7.32E-47
PRSS3P1	3.758945571	0.963584751	-2.79536082	5.98E-36	1.18E-35
PRXL2B	2.222579658	4.384697994	2.162118336	2.89E-57	2.15E-55
PSAP	7.335530762	9.778681293	2.44315053	4.55E-54	5.23E-53
PSAT1	4.432147684	2.318113413	-2.114034271	1.07E-39	2.32E-39
PSCA	0.616729148	5.272728458	4.65599931	2.56E-39	5.52E-39
PSMA2	5.003203985	1.977856949	-3.025347035	1.57E-53	1.36E-52
PSMA6	5.02177358	2.099172804	-2.922600776	4.49E-53	3.19E-52
PSMC1	4.736031936	1.853896427	-2.88213551	1.80E-52	1.06E-51
PSMC1P5	3.352650116	0.069968219	-3.282681896	1.30E-46	3.89E-46
PSMD6	6.488551371	2.775131784	-3.713419587	1.18E-53	1.08E-52
PSMD9	4.354149698	1.690636583	-2.663513115	1.57E-53	1.36E-52
PSMG4	3.565394947	1.164200815	-2.401194132	1.16E-52	7.20E-52
PSPHP1	0.146484453	2.154528332	2.00804388	8.57E-18	1.19E-17
PTAFR	0.757544595	2.978389661	2.220845065	2.67E-51	1.26E-50
PTF1A	4.09271835	0.638076524	-3.454641826	3.60E-48	1.20E-47
PTGES	0.701893112	4.023793543	3.321900431	9.36E-53	6.01E-52
PTGIS	1.051517546	3.512069617	2.460552071	3.57E-46	1.04E-45
PTGS2	0.296188726	2.353664479	2.057475753	2.54E-51	1.21E-50
PTK6	1.145088247	3.884044376	2.738956129	6.12E-45	1.65E-44
PTPRH	1.683185835	3.879262036	2.196076202	1.34E-47	4.27E-47
PTRH1	3.018941111	0.048731329	-2.970209782	8.77E-53	5.67E-52
PTTG1	0.857296876	2.916991885	2.059695009	1.29E-53	1.15E-52
PTTG1IP	4.945676696	7.286100778	2.340424082	1.73E-56	7.68E-55
PYGB	3.486002678	6.103767849	2.617765171	2.31E-58	2.42E-56
PYURF	4.316269787	1.335063791	-2.981205996	1.04E-53	9.73E-53
QPCT	1.602412996	3.888215209	2.285802212	2.46E-50	1.01E-49
QTRT1	5.722196212	3.445502087	-2.276694125	2.75E-53	2.11E-52
RAB24	5.120207935	2.466366351	-2.653841584	2.53E-54	3.39E-53
RAB26	4.092062101	1.95215615	-2.139905951	1.16E-38	2.46E-38
RAB31	1.729889034	4.706360869	2.976471835	3.85E-52	2.10E-51
RAB32	2.437159046	4.514332637	2.077173591	3.50E-49	1.27E-48
RAC2	1.717285183	4.567390312	2.85010513	6.67E-52	3.47E-51
RALA	2.515865515	4.533736666	2.017871152	3.65E-56	1.32E-54
RAP1B	4.447694863	1.87370722	-2.573987643	5.23E-54	5.80E-53
RAP2B	1.306964206	3.599759336	2.29279513	1.94E-54	2.79E-53
RARRES1	2.085278615	4.309913604	2.22463499	2.66E-37	5.40E-37
RARRES3	2.488859096	5.563856364	3.074997268	6.13E-53	4.18E-52
RASA4	3.402773903	0.159586155	-3.243187748	8.22E-53	5.35E-52
RASA4B	2.801965889	0.030635193	-2.771330695	1.79E-55	4.35E-54
RBM20	3.178600073	0.133085782	-3.045514291	5.41E-54	5.95E-53
RBM34	3.567399191	0.637720158	-2.929679033	1.71E-52	1.02E-51
RBM39	6.65670896	4.539461483	-2.117247477	1.40E-53	1.23E-52
RBM4	5.279642686	1.828534273	-3.451108413	1.94E-54	2.79E-53
RBM5	5.845160058	3.316540083	-2.528619975	1.42E-54	2.18E-53
RBP1	7.375519544	4.078036878	-3.297482666	1.98E-53	1.63E-52
RBPJL	7.773742408	1.106936766	-6.666805642	3.82E-53	2.79E-52
RCC2	3.160220731	5.237481064	2.077260333	5.06E-54	5.66E-53
RCN3	2.685546111	4.943960382	2.25841427	2.40E-49	8.81E-49
REEP3	1.959608542	4.055238214	2.095629672	5.75E-56	1.82E-54
REG1A	13.30253759	7.449878997	-5.852658594	1.94E-41	4.49E-41
REG1B	11.60842799	3.943788036	-7.664639956	2.97E-46	8.67E-46
REG1CP	6.638664205	1.261714118	-5.376950086	3.06E-47	9.51E-47
REG3A	8.954639319	5.531534768	-3.423104552	8.29E-12	1.05E-11
REG3G	8.208435266	2.916518799	-5.291916467	1.99E-36	3.96E-36
RF00002	2.706153952	0.020775369	-2.685378583	2.82E-63	6.79E-61
RFLNA	0.285419624	3.296005753	3.010586129	1.35E-55	3.52E-54
RGL3	4.825208302	2.4650039	-2.360204402	1.74E-52	1.03E-51
RGN	3.80034611	1.515371906	-2.284974204	3.60E-48	1.20E-47
RGPD5	2.192790645	0.00251599	-2.190274654	3.96E-57	2.69E-55
RGPD6	3.16848555	0.003172741	-3.165312809	1.06E-57	9.83E-56
RGS10	1.781233662	4.272394449	2.491160787	2.59E-52	1.47E-51
RHOA	6.175582855	8.31222412	2.136641265	1.08E-54	1.78E-53
RIC3	3.819492028	0.67495731	-3.144534717	9.05E-55	1.55E-53
RN7SL1	7.213817693	0	-7.213817693	5.13E-65	2.09E-62
RN7SL186P	6.822984979	0.697040244	-6.125944735	1.86E-55	4.47E-54
RN7SL386P	5.82854185	0.339356067	-5.489185783	2.21E-55	5.07E-54
RNA5-8SN1	7.796408395	0.003460557	-7.792947838	1.30E-63	3.58E-61
RNA5-8SN2	7.796873431	0.001669505	-7.795203926	1.36E-64	5.28E-62
RNA5-8SN3	7.796408395	0	-7.796408395	1.96E-64	6.23E-62
RNA5SP216	2.148559649	0	-2.148559649	4.00E-31	7.03E-31
RNASE4	3.938010231	1.210828227	-2.727182004	2.15E-52	1.24E-51
RNASE6	1.609726204	3.920288948	2.310562744	5.47E-48	1.79E-47
RNASEK	6.391028671	2.185769479	-4.205259192	2.23E-55	5.11E-54
RND3	1.66249961	3.874200445	2.211700834	2.53E-54	3.39E-53
RNF144A-AS1	2.578415446	0.441286535	-2.137128912	4.79E-52	2.57E-51
RNF186	3.821482858	1.490529125	-2.330953733	7.96E-41	1.80E-40
RNF19B	2.118321553	4.385583507	2.267261954	6.86E-56	2.08E-54
RNF212	3.561133751	0.579143997	-2.981989754	3.87E-55	7.93E-54
RNF31	4.265777114	2.250517268	-2.015259846	8.16E-54	8.18E-53
RNPC3	4.084063306	1.360418815	-2.72364449	4.26E-54	4.99E-53
RNU1-1	2.503430992	0.008268858	-2.495162133	6.24E-61	9.27E-59
RNU1-2	2.502399582	0.013649312	-2.48875027	1.04E-58	1.14E-56
RNU1-27P	2.501992132	0.02380769	-2.478184442	3.77E-58	3.77E-56
RNU1-28P	2.503225254	0.017776633	-2.485448622	2.82E-60	3.71E-58
RNU1-3	2.501992132	0.006997348	-2.494994784	1.97E-60	2.68E-58
RNU1-4	2.503225254	0.005187949	-2.498037305	1.90E-61	3.18E-59
RNVU1-18	2.502399582	0.009192316	-2.493207266	1.03E-59	1.27E-57
RPL12P16	3.338260268	0	-3.338260268	5.14E-65	2.09E-62
RPL13	10.23524615	7.853824266	-2.381421885	6.96E-53	4.65E-52
RPL13AP25	0.551430289	3.309736577	2.758306288	6.25E-56	1.94E-54
RPL14	8.591019714	5.900171022	-2.690848692	1.62E-53	1.38E-52
RPL17	9.608031468	3.635288921	-5.972742547	2.36E-54	3.22E-53
RPL17-C18orf32	2.177899679	0.008078051	-2.169821628	3.43E-53	2.54E-52
RPL18A	9.572045336	6.843407303	-2.728638033	2.57E-52	1.46E-51
RPL21P16	8.317267605	3.005111482	-5.312156123	3.78E-54	4.61E-53
RPL22P1	5.70724264	1.62691231	-4.08033033	2.29E-54	3.13E-53
RPL23AP42	7.946158253	2.184712057	-5.761446196	1.98E-54	2.83E-53
RPL26	9.429312586	6.802925455	-2.626387131	2.04E-53	1.67E-52
RPL27A	9.167010243	6.706756085	-2.460254158	8.60E-54	8.50E-53
RPL31	9.500393637	6.947795383	-2.552598254	2.08E-53	1.69E-52
RPL32P29	3.707545666	0	-3.707545666	5.14E-65	2.09E-62
RPL34	9.600799489	7.296789693	-2.304009796	1.02E-53	9.63E-53
RPL36A	8.695908116	4.0558789	-4.640029216	2.86E-53	2.18E-52
RPL37	8.788617239	6.29153969	-2.497077549	4.44E-52	2.40E-51
RPL37A	9.942222224	6.774468895	-3.16775333	3.03E-53	2.29E-52
RPL38	8.60337583	6.335273639	-2.268102192	2.84E-51	1.34E-50
RPL39	9.222283303	5.711456934	-3.51082637	3.13E-53	2.36E-52
RPL39P3	6.909116493	4.098972746	-2.810143747	6.66E-49	2.35E-48
RPL41	10.36104018	8.080587156	-2.280453022	2.18E-53	1.75E-52
RPL41P1	0.192134253	7.406919491	7.214785238	4.40E-61	6.96E-59
RPL41P2	4.813490119	1.299417667	-3.514072452	6.23E-53	4.24E-52
RPL41P5	0.143801716	6.047654298	5.903852582	2.06E-62	4.04E-60
RPL7P1	3.584437642	1.34094102	-2.243496622	3.52E-54	4.37E-53
RPP21	4.662519639	2.472707652	-2.189811987	2.53E-53	1.98E-52
RPS10	8.846853914	6.441401109	-2.405452805	8.93E-53	5.76E-52
RPS15A	9.083616336	5.852854185	-3.230762151	5.89E-54	6.39E-53
RPS23	9.26611043	7.041186246	-2.224924184	2.06E-54	2.92E-53
RPS27L	6.363291815	3.253757876	-3.109533938	2.66E-53	2.06E-52
RPS29	9.675433509	4.95775442	-4.717679089	3.85E-53	2.81E-52
RPS3AP6	3.964956688	1.247534255	-2.717422433	1.86E-53	1.54E-52
RPS7	8.445809932	6.097702089	-2.348107843	9.73E-54	9.34E-53
RPSAP58	5.404848809	0.046657386	-5.358191423	6.41E-56	1.97E-54
RRAS	3.684036322	6.220145607	2.536109285	8.02E-53	5.26E-52
RTEL1	2.331755968	0.232080696	-2.099675272	6.27E-54	6.71E-53
RTP4	0.998209146	3.295782066	2.29757292	2.62E-53	2.03E-52
RTRAF	5.837044921	3.798771555	-2.038273366	1.28E-52	7.84E-52
S100A10	5.665393653	8.965829926	3.300436273	2.69E-52	1.52E-51
S100A11	6.416364287	10.84902661	4.432662328	2.24E-51	1.07E-50
S100A14	2.792615005	6.835393952	4.042778947	3.07E-46	8.94E-46
S100A16	3.9385336	7.745364895	3.806831295	5.29E-53	3.68E-52
S100A2	0.786552578	3.727285871	2.940733294	1.44E-44	3.80E-44
S100A4	4.253325081	7.442879715	3.189554634	1.72E-46	5.09E-46
S100A6	5.902003144	12.1063403	6.204337152	2.20E-57	1.73E-55
S100P	0.729927229	7.081963287	6.352036058	5.37E-48	1.76E-47
SAMD9	0.724371985	3.148086096	2.423714111	3.82E-54	4.61E-53
SARDH	3.391001552	1.042748918	-2.348252634	6.33E-51	2.81E-50
SARM1	3.184683047	0.848188099	-2.336494948	8.75E-55	1.51E-53
SARNP	3.941329107	0.721757795	-3.219571312	2.66E-53	2.06E-52
SARS2	3.762310911	1.346088378	-2.416222532	7.04E-54	7.33E-53
SCCPDH	2.911397571	4.941134829	2.029737259	7.79E-58	7.48E-56
SCD	2.091503985	5.209161284	3.1176573	9.17E-50	3.52E-49
SCEL	0.185307399	2.232741472	2.047434072	1.12E-42	2.73E-42
SCLY	3.231521253	0.328458912	-2.90306234	8.03E-54	8.11E-53
SCTR	5.487877193	3.352768199	-2.135108993	7.03E-40	1.54E-39
SDC1	2.762277017	6.759234583	3.996957566	1.46E-53	1.28E-52
SDC4	4.848308387	7.668219296	2.819910909	1.68E-49	6.27E-49
SDCBP2	2.831363651	4.834423183	2.003059532	2.63E-39	5.68E-39
SDHC	4.991255186	2.624266454	-2.366988733	1.01E-51	5.10E-51
SDR16C5	0.201390327	3.129044389	2.927654061	1.01E-47	3.26E-47
SDR39U1	4.916288819	1.744349813	-3.171939006	1.03E-53	9.66E-53
SEC11C	6.623312036	3.483924638	-3.139387398	5.31E-51	2.39E-50
SEC16B	2.45086739	0.083944022	-2.366923368	5.23E-52	2.78E-51
SEL1L	6.121004225	4.071629063	-2.049375162	1.29E-43	3.29E-43
SELL	0.539933139	2.615861104	2.075927964	8.45E-51	3.68E-50
SELPLG	0.985307756	4.182813245	3.197505489	1.40E-52	8.50E-52
SEM1	5.145240218	3.121910924	-2.023329295	7.71E-52	3.97E-51
SEMA3C	0.626943344	3.698467803	3.071524459	4.67E-51	2.13E-50
SEMA7A	0.644419085	3.589753486	2.945334401	2.03E-50	8.44E-50
SERF1B	3.470256958	0.176968254	-3.293288704	1.36E-53	1.20E-52
SERINC2	3.746402054	5.914129366	2.167727312	1.62E-43	4.08E-43
SERPINA1	5.569166985	8.287071656	2.717904671	2.32E-35	4.49E-35
SERPINA3	7.727195319	1.195730688	-6.531464631	4.58E-54	5.25E-53
SERPINB5	0.170132263	3.521920889	3.351788626	5.74E-48	1.88E-47
SERPINE1	2.882676394	6.454600396	3.571924002	6.26E-49	2.22E-48
SERPINH1	3.729411614	6.105560774	2.376149159	4.43E-49	1.59E-48
SERPINI2	7.09029503	1.394807157	-5.695487873	4.77E-49	1.70E-48
SERTAD1	1.77259094	4.20093179	2.42834085	1.37E-56	6.53E-55
SETD6	3.983653348	1.712064763	-2.271588586	1.48E-52	8.94E-52
SFN	0.829110691	6.5016709	5.672560209	1.13E-49	4.28E-49
SFRP2	3.108919029	8.426463316	5.317544287	5.49E-47	1.67E-46
SFRP4	1.403522182	5.382536332	3.97901415	4.50E-49	1.61E-48
SFTA2	1.449540069	4.416118736	2.966578667	9.12E-40	2.00E-39
SGCB	1.770281383	3.803952733	2.03367135	1.68E-56	7.54E-55
SGK1	5.676223799	3.401783836	-2.274439963	3.03E-51	1.42E-50
SGPP2	1.101254574	3.970139597	2.868885024	2.49E-53	1.96E-52
SH3BGRL3	5.473476757	7.653912632	2.180435875	1.13E-50	4.84E-50
SH3KBP1	1.366682232	3.810186865	2.443504634	3.81E-56	1.36E-54
SH3YL1	5.56888771	2.88141169	-2.68747602	2.49E-53	1.96E-52
SHC2	6.16228811	3.499924414	-2.662363696	2.74E-52	1.55E-51
SIDT2	5.448339976	3.038901809	-2.409438167	6.81E-54	7.14E-53
SIX5	3.939989062	1.666943516	-2.273045547	3.35E-53	2.49E-52
SKAP2	1.530124733	3.755336941	2.225212208	5.56E-56	1.77E-54
SKIL	1.797601573	3.79840879	2.000807217	1.10E-52	6.91E-52
SKP1	6.505750036	4.129583868	-2.376166168	4.41E-53	3.15E-52
SLC16A1	0.902406323	3.141727977	2.239321654	1.35E-54	2.10E-53
SLC16A10	2.717551465	0.712079906	-2.005471559	3.34E-49	1.21E-48
SLC16A12	3.033942019	0.973124848	-2.060817171	1.56E-39	3.38E-39
SLC16A3	1.758688659	4.134554971	2.375866312	8.98E-48	2.89E-47
SLC16A4	0.593386199	2.716582062	2.123195863	1.60E-53	1.37E-52
SLC1A1	0.930268261	3.21500361	2.284735349	1.08E-47	3.46E-47
SLC22A3	0.432313714	2.65645678	2.224143066	6.86E-51	3.03E-50
SLC22A31	2.88406003	0.344668363	-2.539391667	1.91E-44	5.02E-44
SLC24A3	0.476484749	2.547720487	2.071235737	2.24E-56	9.13E-55
SLC25A27	3.924216723	1.372323782	-2.551892941	3.91E-52	2.13E-51
SLC25A3	7.157086364	5.075280128	-2.081806236	8.55E-54	8.48E-53
SLC25A45	3.983351891	1.071651333	-2.911700558	7.52E-54	7.73E-53
SLC2A1	2.020221083	5.500298743	3.480077659	3.22E-55	6.88E-54
SLC2A11	3.67371941	1.088306869	-2.585412541	1.27E-53	1.14E-52
SLC30A2	4.847901667	1.540620216	-3.307281451	2.23E-45	6.17E-45
SLC31A2	2.933113646	0.672913013	-2.260200634	6.60E-55	1.21E-53
SLC38A3	4.094611978	1.200863586	-2.893748393	8.44E-48	2.73E-47
SLC38A5	6.73905719	3.247736493	-3.491320697	2.04E-50	8.50E-50
SLC39A5	7.047277536	2.188227172	-4.859050364	1.79E-50	7.48E-50
SLC3A1	4.679856721	2.570182543	-2.109674178	1.77E-30	3.07E-30
SLC43A1	6.139938501	2.854269731	-3.28566877	4.08E-50	1.64E-49
SLC44A4	2.224946518	6.084209947	3.85926343	2.60E-50	1.06E-49
SLC45A3	0.697382697	3.273743441	2.576360743	1.32E-52	8.07E-52
SLC46A1	3.308563236	0.897610332	-2.410952905	7.10E-53	4.73E-52
SLC5A1	0.688078192	3.17856639	2.490488198	1.57E-48	5.41E-48
SLC6A14	0.099889922	3.125139903	3.025249981	3.61E-49	1.31E-48
SLC6A6	1.391170217	3.999038084	2.607867867	1.50E-52	9.08E-52
SLC7A5	1.644714358	3.805689563	2.160975205	1.05E-43	2.68E-43
SLPI	3.484871736	8.495529196	5.01065746	1.27E-51	6.33E-51
SLX1A	3.872114728	0.013557617	-3.85855711	5.46E-56	1.75E-54
SLX1A-SULT1A3	2.756569235	0.018753549	-2.737815687	1.90E-55	4.55E-54
SMIM11B	2.712767957	0.001619244	-2.711148713	1.12E-59	1.36E-57
SMIM24	1.617727819	4.479306181	2.861578362	4.96E-45	1.34E-44
SMN1	3.384261375	1.130829687	-2.253431688	1.88E-52	1.11E-51
SMN2	3.254316685	0.849338167	-2.404978518	2.01E-45	5.56E-45
SNHG1	5.473234849	3.276414656	-2.196820193	7.45E-53	4.93E-52
SNHG14	3.884995929	0.737550462	-3.147445468	6.87E-57	3.98E-55
SNHG16	4.297793845	2.070588877	-2.227204968	9.75E-53	6.22E-52
SNHG5	7.366673804	4.956036882	-2.410636922	4.38E-51	2.00E-50
SNHG7	5.648215132	3.069751288	-2.578463844	5.85E-51	2.62E-50
SNHG9	4.976252084	2.768150005	-2.208102079	9.40E-49	3.28E-48
SNORA33	0.548356702	2.695283144	2.146926442	4.73E-37	9.54E-37
SNORD104	0.103778843	3.752937891	3.649159048	9.20E-62	1.66E-59
SNORD14A	0.087739	2.609413864	2.521674863	2.42E-59	2.88E-57
SNORD3A	4.709758238	0.020608332	-4.689149906	4.33E-57	2.84E-55
SNORD6	0.056715705	2.208927947	2.152212241	2.74E-61	4.51E-59
SNORD99	0.06649926	2.586817625	2.520318365	1.89E-61	3.18E-59
SNRPB	4.864866471	6.895535425	2.030668954	9.83E-56	2.75E-54
SNX15	2.564896214	0.269774885	-2.295121329	5.50E-54	6.04E-53
SOCS3	3.235050301	5.530829273	2.295778972	1.11E-42	2.69E-42
SORBS2	5.056617557	2.414042933	-2.642574624	6.07E-54	6.53E-53
SOX4	2.225890668	4.3679584	2.142067733	2.91E-51	1.37E-50
SOX9-AS1	2.851222495	0.310013226	-2.541209269	1.10E-52	6.91E-52
SPAG4	4.652470636	2.413183269	-2.239287367	1.77E-46	5.24E-46
SPARC	5.687766778	9.802269607	4.114502829	2.02E-52	1.18E-51
SPCS1	6.264273844	4.16836918	-2.095904664	3.27E-52	1.81E-51
SPCS2	6.01085538	3.897264936	-2.113590444	2.29E-52	1.31E-51
SPCS2P4	3.345890506	0.830737385	-2.515153121	3.24E-54	4.11E-53
SPDEF	0.331507866	3.506824888	3.175317022	7.58E-50	2.95E-49
SPINK1	12.06869896	8.118851194	-3.949847771	6.18E-50	2.43E-49
SPNS1	3.271676079	0.739262926	-2.532413153	3.61E-54	4.46E-53
SPOCK2	0.84825464	2.979172366	2.130917726	1.94E-54	2.79E-53
SPON1	1.624345081	4.02746668	2.403121599	5.50E-47	1.67E-46
SPP1	6.057803487	8.243713118	2.185909631	5.69E-23	8.62E-23
SPSB3	5.177726899	0.762028261	-4.415698638	6.92E-54	7.23E-53
SPSB4	2.642485546	0.421212496	-2.22127305	2.03E-51	9.77E-51
SPX	3.850697169	0.258297456	-3.592399713	1.34E-54	2.10E-53
SREK1	4.389074482	2.175208298	-2.213866185	6.92E-54	7.23E-53
SRGN	3.277359752	6.347277945	3.069918193	3.73E-51	1.73E-50
SRP19	5.022094299	2.567991365	-2.454102934	3.60E-53	2.65E-52
SRPX2	1.259646425	3.643476042	2.383829617	1.10E-47	3.51E-47
SRRM2	7.933843153	5.466470333	-2.467372821	2.44E-53	1.93E-52
SRSF11	6.299362228	4.066684048	-2.232678181	2.41E-54	3.25E-53
SRXN1	2.642546078	0.540157101	-2.102388977	5.49E-52	2.90E-51
SSR2	7.252999112	5.242000112	-2.010999	9.34E-53	6.00E-52
SSR4	8.06480247	5.654672918	-2.410129552	5.13E-46	1.47E-45
ST6GALNAC1	0.645297422	3.608625899	2.963328477	3.31E-46	9.63E-46
STAG3L3	2.970870993	0.51244957	-2.458421423	4.21E-53	3.03E-52
STAG3L5P	4.471456673	1.576926016	-2.894530657	3.19E-53	2.39E-52
STAG3L5P-PVRIG2P-PILRB	4.956563961	0.818301442	-4.13826252	2.41E-53	1.91E-52
STARD10	6.853498642	4.831262999	-2.022235643	6.03E-51	2.69E-50
STC1	1.316429242	3.541737192	2.225307949	1.68E-48	5.75E-48
STIMATE	2.685441097	0.540597531	-2.144843566	2.11E-54	2.97E-53
STK25	5.872936435	3.740976847	-2.131959589	3.08E-54	3.96E-53
STMN2	1.032538322	3.112377901	2.07983958	6.93E-43	1.70E-42
STRADA	3.402641455	1.141129008	-2.261512446	9.35E-55	1.59E-53
STXBP2	5.742084633	3.572957065	-2.169127568	2.66E-54	3.53E-53
STXBP6	3.820503927	1.719462656	-2.10104127	1.48E-52	8.94E-52
SULF1	1.334786666	5.263074078	3.928287411	3.23E-51	1.51E-50
SULF2	2.358774054	5.068434129	2.709660075	1.16E-51	5.85E-51
SULT1A3	2.759646192	0.027337478	-2.732308713	3.18E-54	4.07E-53
SYBU	5.186469264	2.203041349	-2.983427914	3.90E-50	1.57E-49
SYCN	10.64697506	3.602515776	-7.044459287	2.57E-41	5.93E-41
SYNE1	3.473070146	1.21647857	-2.256591575	9.83E-55	1.65E-53
SYNE2	4.96155962	2.725637337	-2.235922283	6.69E-56	2.03E-54
SYT13	1.133875242	4.015257615	2.881382373	1.06E-53	9.91E-53
SYTL1	5.908043312	3.077085554	-2.830957758	2.80E-52	1.58E-51
TACSTD2	4.651093558	7.062772587	2.411679029	2.71E-38	5.65E-38
TAF10	6.142140628	3.370579359	-2.771561269	7.63E-54	7.82E-53
TAF1D	6.033586351	3.212603133	-2.820983219	2.01E-53	1.65E-52
TAGLN2	6.589427781	9.291819927	2.702392145	8.24E-56	2.41E-54
TATDN1	4.214653402	2.102860359	-2.111793042	1.27E-51	6.33E-51
TBC1D2	1.135943604	3.375534636	2.239591031	1.31E-56	6.29E-55
TBC1D3L	2.491142631	0.42911655	-2.062026082	3.80E-35	7.33E-35
TCEA3	6.16583172	3.699810631	-2.466021089	6.11E-49	2.17E-48
TCIRG1	7.344001404	4.932114697	-2.411886707	4.36E-54	5.07E-53
TCN1	1.202524926	6.061168677	4.858643752	2.45E-45	6.74E-45
TDH	2.569232954	0.1787434	-2.390489555	6.63E-53	4.48E-52
TECPR1	4.832872095	2.759022544	-2.073849551	1.78E-49	6.61E-49
TEN1	3.521232686	0.088684086	-3.4325486	1.39E-54	2.16E-53
TEPSIN	4.095463705	1.915223162	-2.180240543	2.89E-54	3.76E-53
TFF1	1.015774039	8.290875009	7.27510097	2.72E-49	9.94E-49
TFF2	1.127607373	6.496143732	5.368536359	1.28E-43	3.26E-43
TFF3	2.317242493	6.345072652	4.027830159	2.98E-42	7.13E-42
TGM2	3.405871089	6.151879141	2.746008051	1.13E-43	2.88E-43
THBS2	1.609741388	6.256173382	4.646431994	3.14E-52	1.75E-51
THOC1	3.891352073	1.857591967	-2.033760106	5.06E-54	5.66E-53
THUMPD3-AS1	3.926471921	1.552231883	-2.374240038	3.94E-53	2.86E-52
THY1	2.71232694	5.288025383	2.575698443	2.44E-46	7.15E-46
TIMP1	5.722051604	9.869872622	4.147821018	9.29E-54	9.00E-53
TIMP2	4.865446916	6.929329256	2.063882339	3.95E-47	1.22E-46
TIMP3	4.701195214	1.808951099	-2.892244115	2.26E-53	1.81E-52
TK1	1.639906113	3.970236554	2.330330441	1.27E-48	4.37E-48
TKT	6.672691139	4.656263614	-2.016427525	2.09E-52	1.21E-51
TM4SF1	5.259803117	7.3717738	2.111970683	6.26E-37	1.26E-36
TM4SF4	4.140657224	6.423696155	2.283038931	3.46E-29	5.85E-29
TM4SF5	0.370842236	3.638828608	3.267986372	3.57E-51	1.65E-50
TM7SF2	4.879639057	2.559076465	-2.320562592	2.94E-48	9.87E-48
TM9SF1	4.288806183	1.761728112	-2.527078072	1.60E-52	9.60E-52
TMC5	1.151670328	4.341591186	3.189920858	9.86E-48	3.16E-47
TMED11P	5.773460463	0.876885543	-4.89657492	8.24E-51	3.60E-50
TMED3	6.136244308	2.971998934	-3.164245374	7.11E-52	3.68E-51
TMED6	5.285500419	1.543043453	-3.742456966	1.43E-46	4.26E-46
TMEM119	1.891875704	4.248612441	2.356736737	2.20E-45	6.08E-45
TMEM134	5.53328816	2.781411981	-2.751876179	3.19E-53	2.39E-52
TMEM158	0.846589149	3.071656484	2.225067335	6.81E-54	7.14E-53
TMEM176B	4.09482209	6.760602242	2.665780152	8.81E-50	3.39E-49
TMEM258	6.741129555	4.608802946	-2.13232661	3.11E-52	1.74E-51
TMEM45B	0.669180625	3.760607434	3.091426809	7.66E-55	1.36E-53
TMEM52	6.138448341	1.249159012	-4.889289329	2.58E-51	1.22E-50
TMEM54	3.718021079	5.744474661	2.026453582	1.51E-55	3.80E-54
TMEM92	0.587204783	2.850442263	2.26323748	8.69E-46	2.45E-45
TMPRSS4	0.280712014	4.266668007	3.985955993	9.48E-50	3.63E-49
TMSB10	7.782740103	12.53272536	4.74998526	1.44E-56	6.77E-55
TMSB4X	8.67920146	11.00136229	2.322160828	1.13E-47	3.60E-47
TMSB4XP8	1.093193679	4.166995369	3.07380169	5.25E-46	1.50E-45
TNC	0.93847216	3.354843233	2.416371072	3.25E-48	1.09E-47
TNFAIP6	0.291229507	2.615654517	2.32442501	2.69E-51	1.27E-50
TNFRSF1B	1.854546165	4.197284632	2.342738467	1.50E-52	9.08E-52
TNFRSF21	2.520520096	5.930198859	3.409678763	1.29E-55	3.37E-54
TNS4	0.168953298	3.617935187	3.448981888	9.59E-47	2.88E-46
TOMM5	4.943774686	2.413997971	-2.529776714	6.03E-53	4.13E-52
TOMM6	5.981781092	0	-5.981781092	5.13E-65	2.09E-62
TOP2A	0.44189231	2.958320394	2.516428084	1.60E-53	1.37E-52
TOP3B	2.813429432	0.07868695	-2.734742482	5.41E-54	5.95E-53
TOR4A	1.342821189	3.854252338	2.511431149	1.68E-53	1.43E-52
TPD52L1	4.404480314	1.736216061	-2.668264253	1.80E-52	1.06E-51
TPRN	5.139580142	2.823057791	-2.316522351	7.82E-50	3.03E-49
TPST2	6.723436998	2.832771329	-3.890665669	3.88E-51	1.79E-50
TPT1-AS1	3.151668179	1.008029679	-2.143638501	4.42E-53	3.15E-52
TPX2	0.277538659	3.068058556	2.790519897	6.53E-57	3.84E-55
TRAC	1.135436221	3.275649024	2.140212803	4.04E-46	1.16E-45
TRAPPC5	4.364542524	0.197531276	-4.167011248	1.52E-53	1.32E-52
TRBC2	1.351180869	3.702821621	2.351640752	2.52E-45	6.94E-45
TRBV28	0.147331218	2.26089342	2.113562202	3.97E-57	2.69E-55
TREM2	1.232688693	3.931722895	2.699034202	1.13E-48	3.94E-48
TREX1	3.319831133	0	-3.319831133	5.14E-65	2.09E-62
TRHDE-AS1	2.496353434	0.268977902	-2.227375531	2.98E-54	3.86E-53
TRIM14	1.077375021	3.253325425	2.175950404	4.07E-55	8.18E-54
TRIM15	0.13896697	2.605652999	2.466686029	1.44E-51	7.14E-51
TRIM29	0.943282463	3.656940379	2.713657916	1.73E-37	3.53E-37
TRIM31	0.29234932	2.979974996	2.687625676	8.83E-45	2.36E-44
TRIM50	3.474311128	0.388441026	-3.085870103	4.20E-53	3.03E-52
TRMU	4.059695764	1.933362343	-2.126333421	1.12E-53	1.03E-52
TRPV6	5.159991185	1.618320978	-3.541670207	2.75E-53	2.11E-52
TSPAN1	1.832558578	6.802395049	4.969836471	4.50E-55	8.90E-54
TSPAN15	3.083705508	5.388627889	2.30492238	9.02E-50	3.47E-49
TSPAN8	3.789273888	6.959603221	3.170329333	1.01E-43	2.57E-43
TSPOAP1	4.001292405	1.25163874	-2.749653665	6.47E-56	1.98E-54
TTC17	5.032630988	2.95501525	-2.077615738	4.72E-53	3.32E-52
TTC28-AS1	2.972550708	0.908903062	-2.063647646	4.90E-54	5.52E-53
TTC7B	3.493268864	0.821686746	-2.671582118	1.73E-54	2.55E-53
TTLL3	4.184682465	1.620944908	-2.563737557	4.42E-57	2.84E-55
TTN-AS1	2.793931167	0.227590025	-2.566341142	2.22E-54	3.06E-53
TTYH1	3.56287047	0.818833913	-2.744036557	1.54E-49	5.78E-49
TTYH3	2.302000986	4.78771471	2.485713724	4.22E-54	4.95E-53
TUBG2	4.969767664	2.870762527	-2.099005137	1.97E-50	8.19E-50
TUT4	3.835656534	1.298267835	-2.537388699	7.29E-55	1.31E-53
TWF2	2.949705676	5.088452506	2.13874683	3.70E-54	4.52E-53
TWSG1	1.579471661	3.71297778	2.133506118	9.36E-56	2.65E-54
TXNDC5	5.599106511	1.378030301	-4.22107621	1.19E-53	1.08E-52
TXNL1	4.578234412	2.523931272	-2.054303141	4.29E-54	5.02E-53
TXNL4A	5.139833479	2.97512259	-2.164710888	1.27E-53	1.14E-52
TYROBP	3.553385955	5.862106565	2.30872061	8.02E-43	1.96E-42
U2AF1	4.538391315	0.110921506	-4.427469809	6.28E-55	1.17E-53
U2AF1L4	4.079118995	1.996039501	-2.083079494	2.89E-53	2.20E-52
U2AF1L5	4.02104202	0.04622702	-3.974815	2.15E-54	3.00E-53
UBA5	4.583630704	2.557503277	-2.026127427	1.40E-53	1.23E-52
UBE2C	0.528253421	3.748614326	3.220360905	2.12E-55	4.93E-54
UBE2T	0.502892582	3.105239663	2.602347081	8.93E-58	8.48E-56
UBE2V1	4.836578994	1.443352894	-3.393226101	2.13E-52	1.23E-51
UBR4	5.055874098	2.967434626	-2.088439472	4.81E-54	5.44E-53
UCA1	0.334915941	2.539118836	2.204202895	3.50E-41	8.05E-41
UCP2	2.529274326	4.531163146	2.00188882	8.74E-50	3.37E-49
UNC5B	1.38771445	3.761442354	2.373727903	1.49E-54	2.26E-53
UPF3A	4.719219872	2.440659024	-2.278560848	1.55E-53	1.34E-52
UPK3BL1	4.039341939	0.303728735	-3.735613204	3.76E-54	4.59E-53
UQCRB	6.786294726	4.140676717	-2.645618009	2.11E-53	1.71E-52
USH1C	1.89299488	4.042858533	2.149863653	8.56E-49	3.00E-48
USP15	3.936177296	1.739955667	-2.196221629	2.29E-54	3.13E-53
USP32P1	3.080514139	0.133152073	-2.947362065	3.71E-51	1.72E-50
VASH1-AS1	3.334383646	0.624238993	-2.710144653	7.29E-55	1.31E-53
VASP	3.512847518	5.929925818	2.4170783	1.64E-53	1.40E-52
VCAN	1.595420619	4.837995893	3.242575274	7.32E-49	2.58E-48
VDR	0.915986646	3.303097991	2.387111346	9.16E-54	8.92E-53
VILL	1.45622818	4.029177729	2.572949549	5.39E-48	1.77E-47
VIPR2	2.737482575	0.310229337	-2.427253237	2.80E-53	2.14E-52
VNN1	0.651764447	3.416070776	2.764306329	2.23E-46	6.54E-46
VSIG1	0.201494922	3.028435637	2.826940716	4.62E-45	1.25E-44
VSIG2	0.789928855	5.359773438	4.569844583	3.34E-51	1.55E-50
VSTM2L	0.935659622	4.211170436	3.275510814	3.82E-53	2.78E-52
WASH2P	3.258343974	1.239065536	-2.019278438	9.20E-55	1.57E-53
WASH3P	4.187242919	1.871167196	-2.316075723	7.64E-54	7.82E-53
WASH6P	4.28572607	1.276702014	-3.009024056	1.52E-53	1.32E-52
WASH7P	2.978630871	0.846482296	-2.132148574	8.86E-54	8.70E-53
WASH9P	3.55841219	1.222869273	-2.335542916	7.90E-54	8.02E-53
WBP1	5.149884511	2.466137105	-2.683747406	4.78E-54	5.43E-53
WDR13	6.674783285	3.8421897	-2.832593585	1.85E-53	1.54E-52
WDR27	3.782032634	1.133946529	-2.648086105	1.24E-56	6.07E-55
WDR73	3.253393948	0.623458378	-2.62993557	5.02E-54	5.63E-53
WFDC2	3.397237956	6.105128436	2.70789048	4.54E-42	1.08E-41
WNK2	4.825046888	1.664302851	-3.160744037	3.35E-53	2.49E-52
XBP1	7.984304217	0	-7.984304217	5.11E-65	2.09E-62
YBX3	7.183714712	4.405617147	-2.778097565	1.65E-53	1.41E-52
YWHAB	4.398399248	6.46204147	2.063642222	3.75E-55	7.75E-54
YWHAG	3.69838451	5.833424272	2.135039762	1.60E-56	7.26E-55
ZACN	2.446607379	0.098244556	-2.348362823	9.51E-55	1.61E-53
ZC3H14	3.90102883	1.478572544	-2.422456286	1.08E-52	6.81E-52
ZFP36	5.231442722	7.558129901	2.326687179	8.01E-41	1.82E-40
ZFPL1	3.986650288	1.841462587	-2.145187701	2.08E-52	1.21E-51
ZG16B	0.909521043	3.263931295	2.354410253	1.23E-38	2.60E-38
ZNF280D	3.610342827	1.516466565	-2.093876262	5.77E-54	6.28E-53
ZNF410	3.221623893	0.398553181	-2.823070712	3.21E-53	2.41E-52
ZNF692	4.772433843	2.770754491	-2.001679352	5.03E-52	2.68E-51
ZNF703	2.164323347	4.537527428	2.373204081	3.42E-56	1.27E-54
ZNF706	6.457119085	3.562128667	-2.894990418	1.63E-52	9.75E-52
ZNF710-AS1	3.464209075	1.338380462	-2.125828613	2.65E-52	1.50E-51
