# Supplementary material for: Identification of DNA methylation-driven genes and construction of a nomogram to predict overall survival in pancreatic cancer
Source: BMC Genomics. 2021 Nov 3;22:791. doi: 10.1186/s12864-021-08097-w (PMC8567715; doi:10.1186/s12864-021-08097-w)
Supplement: Supplementary file 3 — Additional file 3. [file 12864_2021_8097_MOESM3_ESM.xls]

gene	normalMean	TumorMean	logFC	pValue	adjustP	cor	corPavlue
C19orf33	0.45311395	0.333937185	-0.440297158	9.27E-05	0.005005802	-0.723445803	3.95E-30
SFN	0.726956822	0.543612851	-0.419290116	2.09E-05	0.001127115	-0.72955744	7.49E-31
NQO1	0.677658852	0.51276959	-0.402248467	0.000335232	0.01810253	-0.667478291	2.59E-24
MARVELD1	0.407869794	0.308970392	-0.400640076	0.000124405	0.00671786	-0.62228164	1.83E-20
S100A16	0.712209719	0.566844927	-0.329348014	1.88E-05	0.0010127	-0.683260998	8.02E-26
LIPH	0.565237216	0.455833652	-0.310349021	4.70E-05	0.002536528	-0.626106672	9.14E-21
PPP1R14D	0.547627109	0.444988357	-0.299426276	4.58E-05	0.002472244	-0.562321397	3.14E-16
TFF1	0.633505723	0.515045486	-0.298657804	0.000158374	0.008552208	-0.608137429	2.20E-19
VSIG2	0.638975144	0.525539651	-0.281960196	0.000127465	0.006883119	-0.670722729	1.29E-24
LAMA3	0.368664698	0.313095505	-0.235706479	5.91E-05	0.003190391	-0.532856012	1.91E-14
FERMT1	0.491635768	0.453843848	-0.115393878	0.000285347	0.015408754	-0.654490668	3.86E-23
CUZD1	0.66830162	0.81204378	0.281058139	4.46E-05	0.002409546	-0.642613191	4.08E-22
CELA2A	0.65373376	0.801381639	0.293786252	0.000285351	0.01540895	-0.534542268	1.53E-14
CELA3B	0.532731816	0.701516648	0.397067898	1.78E-05	0.000959698	-0.703692858	6.37E-28
SFRP2	0.284453311	0.386057388	0.440623448	0.000121417	0.006556533	-0.323125833	1.09E-05
CPXM1	0.208743104	0.339527028	0.701797891	3.02E-05	0.001632361	-0.321814457	1.18E-05
