# Supplementary material for: Identification of DNA methylation-driven genes and construction of a nomogram to predict overall survival in pancreatic cancer
Source: BMC Genomics. 2021 Nov 3;22:791. doi: 10.1186/s12864-021-08097-w (PMC8567715; doi:10.1186/s12864-021-08097-w)
Supplement: Supplementary file 4 — Additional file 4. [file 12864_2021_8097_MOESM4_ESM.xls]

id	HR	HR.95L	HR.95H	pvalue
C19orf33	1.249475422	1.115381679	1.399690221	0.000120471
CELA2A	1.019021069	0.969103223	1.071510149	0.462170369
CELA3B	1.020999871	0.97032748	1.074318472	0.423602392
CPXM1	1.087515831	0.931302409	1.269931948	0.288963011
CUZD1	1.062134806	0.983714545	1.146806614	0.123465918
FERMT1	1.575837382	1.268011543	1.958391836	4.11E-05
LAMA3	1.549163917	1.295129069	1.853026773	1.67E-06
LIPH	1.656511144	1.31430265	2.087821377	1.91E-05
MARVELD1	1.304979878	0.966076577	1.762771732	0.082738447
NQO1	1.229800258	1.052833845	1.436512212	0.009068564
PPP1R14D	1.249818273	1.075673485	1.452156009	0.003582098
S100A16	1.420010395	1.194194805	1.688526458	7.24E-05
SFN	1.257983561	1.115741956	1.418358995	0.000177617
SFRP2	1.126836373	1.024191775	1.239768023	0.014266066
TFF1	1.039497388	0.981158748	1.101304781	0.188675525
VSIG2	1.137380009	1.022304959	1.265408401	0.018015333
